# Supplementary material for: Genome-wide gene expression changes of Pseudomonas veronii 1YdBTEX2 during bioaugmentation in polluted soils
Source: Environ Microbiome. 2021 Apr 29;16:8. doi: 10.1186/s40793-021-00378-x (PMC8082905; doi:10.1186/s40793-021-00378-x)
Supplement: Supplementary file 2 — Additional file 2: Table S1. Summary of total mapped reads of inoculated microcosms exposed to toluene. Table S2. Subset of genes whose expression levels responded to inoculation into glass beads (APM) versus liquid (FDR < 0.05). Table S3. Subset differentially expressed genes of P. veronii 1YdBTEX2 in all soils vs controls (Liquid&APM). Table S4. Relevant KEGG reactions with outlier expression in exponential phase conditions. Table S5. Biochemical term enrichment in the exponential phase outlier reactions compared to all metabolic reactions. Table S6. Commonly differentially expressed genes in Liquid, glass beads (APM) and Silt in stationary phase. Table S7. Subset of commonly differentially expressed genes in glass beads (APM) and Silt in stationary phase. [file 40793_2021_378_MOESM2_ESM.xlsx]

## Sheet: S1.Mapped reads
Table S1.	Summary of total mapped reads of inoculated microcosms exposed to toluene
Condition	Environment	Growth phase	Samples name	Total mapped reads	RNA concentration (µg/µl)
Control	Liquid	Transition	LQ1H-A	6444315	3.23
		(1 hour)	LQ1H-B	6505958	3.45
			LQ1H-C	7132532	6.6
			LQ1H-D	6773138	3.82
		Exponential	LQEXPO-A	7524687
		(4 hours)	LQEXPO-B	14151257
			LQEXPO-C	4905839
			LQEXPO-D	1639498
		Stationary	LQSTAT-A	306138
		(24 hours)	LQSTAT-B	229230
			LQSTAT-C	523495
			LQSTAT-D	1565679
	Glass beads (AM)	Transition	AS1H-A	6025861
		(1 hour)	AS1H-B	7536466
			AS1H-C	7411585
			AS1H_D	5220048
		Stationary	ASTOSTA-A	9179423
		(70 hours)	ASTOSTA-B	8285129
			ASTOSTA-C	8237910
			ASTOSTA-D	10503427
Soil	Sand	Transition	SAND1H-A	4580318	1.39
		(1 hour)	SAND1H-B	5274743	1.38
			SAND1H-C	5965162	2.53
			SAND1H-D	7907118	2.25
	Silt	Transition	SILT1H_A	8980893	2.4
		(1 hour)	SILT1H_B	10638210	1.8
			SILT1H_C	10226360	1.4
			SILT1H_D	9757375	2.3
		Exponential	SILTEXPO-A	9591447
		(29 hours)	SILTEXPO-B	3944103
			SILTEXPO-C	10437519
			SILTEXPO-D	11708667
		Stationary	SILTSTAT-A	6686398
		(72 hours)	SILTSTAT-B	8610021
			SILTSTAT-C	6299982
			SILTSTAT-D	6422093
	Clay	Transition	CLAY1H_A	7026142	1.2
		(1 hour)	CLAY1H_B	9726586	0.7
			CLAY1H_C	8435809	0.81
			CLAY1H_D	9041018	1
Polluted material	Jonction	Transition	JON1H_A	4515453
		(1 hour)	JON1H_B	4683912
			JON1H_C	5893888
			JON1H_D	6686709
		Exponential	JNTOEXPO-A	718394
		(18 hours)	JNTOEXPO-B	463299
			JNTOEXPO-C	329777
			JNTOEXPO-D	411833

## Sheet: S2.DE_AMvsLQ-1H
Table S2.	Subset of genes whose expression levels responded to inoculation into glass beads (AM) versus liquid (FDR<0.05)
Regulation	Gene ID	log2FC	Gene	Gene function	COG
UP	PVE_r1g3330	1.35188	puuB	Gamma-glutamylputrescine oxidoreductase	E	Amino acid transport and metabolism
UP	PVE_r1g3331	1.61501	puuC	Aldehyde dehydrogenase PuuC	E	Amino acid transport and metabolism
UP	PVE_r1g3332	1.76484	puuA	Gamma-glutamylputrescine synthetase PuuA	E	Amino acid transport and metabolism
UP	PVE_r1g3333	2.57286	puuD	gamma-glutamyl-gamma-aminobutyrate hydrolase	E	Amino acid transport and metabolism
UP	PVE_r1g3334	2.22951	potG	putrescine transport ATp-binding protein potG	E	Amino acid transport and metabolism
UP	PVE_r1g3335	2.06267	potH	putrescine transport system permease protein potH	E	Amino acid transport and metabolism
UP	PVE_r1g3336	2.3475	potI	putrescine transport system permease protein potI	E	Amino acid transport and metabolism
UP	PVE_r1g4754	1.5151	gcvH1	Glycine cleavage system H protein 1	E	Amino acid transport and metabolism
UP	PVE_r1g4755	2.20833	gcvP	glycine dehydrogenase (decarboxylating)	E	Amino acid transport and metabolism
UP	PVE_r1g4756	2.41775	sdaA	L-serine dehydratase	E	Amino acid transport and metabolism
UP	PVE_r1g4757	2.79615	gcvT	aminomethyltransferase, mitochondrial	E	Amino acid transport and metabolism
DOWN	PVE_r1g1925	-3.88586	leuC	3-isopropylmalate dehydratase large subunit	E	Amino acid transport and metabolism
DOWN	PVE_r1g1926	-3.92581	leuD	3-isopropylmalate dehydratase small subunit	E	Amino acid transport and metabolism
DOWN	PVE_r1g1927	-2.63884	yafE	uncharacterized protein YafE	E	Amino acid transport and metabolism
DOWN	PVE_r1g1928	-2.38669	leuB	3-isopropylmalate dehydrogenase	E	Amino acid transport and metabolism
DOWN	PVE_r1g2130	-2.5232	lpdV	dihydrolipoyl dehydrogenase	C	Energy production and conversion
DOWN	PVE_r1g2131	-3.38749	bkdB	Dihydrolipoamide branched chain transacylase	C	Energy production and conversion
DOWN	PVE_r1g2132	-3.64551	bkdA2	2-oxoisovalerate dehydrogenase subunit beta	C	Energy production and conversion
DOWN	PVE_r1g2133	-3.18472	bkdA1	2-oxoisovalerate dehydrogenase subunit alpha	C	Energy production and conversion
DOWN	PVE_r1g2343	-2.31014	nuoN	NADH-quinone oxidoreductase subunit N	C	Energy production and conversion
DOWN	PVE_r1g2344	-2.65178	nuoM	NADH-quinone oxidoreductase subunit M	C	Energy production and conversion
DOWN	PVE_r1g2345	-2.26131	nuoL	NADH-quinone oxidoreductase subunit L	C	Energy production and conversion
DOWN	PVE_r1g2346	-2.30134	nuoK	NADH-quinone oxidoreductase subunit K	C	Energy production and conversion
DOWN	PVE_r1g2348	-2.83134	nuoI	NADH-quinone oxidoreductase subunit I	C	Energy production and conversion
DOWN	PVE_r1g2349	-2.15698	nuoH	NADH-quinone oxidoreductase subunit H	C	Energy production and conversion
DOWN	PVE_r1g2541	-3.03995		DnrE protein	T	Signal transduction mechanisms
DOWN	PVE_r1g2542	-3.00421	narL	nitrate/nitrite response regulator protein narL	T	Signal transduction mechanisms
DOWN	PVE_r1g2543	-3.21701		histidine kinase	T	Signal transduction mechanisms
DOWN	PVE_r1g2544	-3.35016		major facilitator transporter	C	Energy production and conversion
DOWN	PVE_r1g2545	-4.03098	narK	nitrate/nitrite transporter narK	C	Energy production and conversion
DOWN	PVE_r1g2546	-3.70448	narG	respiratory nitrate reductase 1 alpha chain	C	Energy production and conversion
DOWN	PVE_r1g2547	-3.0321	narY	respiratory nitrate reductase 2 beta chain	C	Energy production and conversion
DOWN	PVE_r1g2548	-2.30658	narJ	nitrate reductase molybdenum cofactor assembly chaperone	C	Energy production and conversion
DOWN	PVE_r1g4420	-2.03436	ccoN1	Cbb3-type cytochrome c oxidase subunit CcoN1	C	Energy production and conversion
DOWN	PVE_r1g4421	-2.4004	ccoO	cytochrome-c oxidase, cbb3-type subunit II	C	Energy production and conversion
DOWN	PVE_r1g4428	-2.14452	ccoG2	cytochrome c oxidase accessory protein CcoG	C	Energy production and conversion
DOWN	PVE_r1g4433	-3.69331	hemN	oxygen-independent coproporphyrinogen-III oxidase	H	Coenzyme transport and metabolism
DOWN	PVE_r2g0711	-6.9557	dmpB	Metapyrocatechase	C	Energy production and conversion
DOWN	PVE_r2g0712	-6.41554	dmpC	2-hydroxymuconic semialdehyde dehydrogenase	C	Energy production and conversion
DOWN	PVE_r2g0713	-6.697	dmpD	2-hydroxymuconic semialdehyde dehydrogenase	C	Energy production and conversion
DOWN	PVE_r2g0714	-6.21658	dmpE	2-hydroxypent-2,4-dienoate hydratase	C	Energy production and conversion
DOWN	PVE_r2g0715	-6.65471	dmpF	acetaldehyde dehydrogenase	C	Energy production and conversion
DOWN	PVE_r2g0716	-6.56958	dmpG	4-hydroxy-2-oxovalerate aldolase	C	Energy production and conversion
DOWN	PVE_r2g0717	-6.06821	dmpH	4-oxalocrotonate decarboxylase	C	Energy production and conversion
DOWN	PVE_r2g0739	-2.77599	ipbAa	isopropylbenzene dioxygenase, large subunit	Q	Secondary metabolites biosynthesis, transport and catabolism
DOWN	PVE_r2g0740	-2.89926	ipbAb	isopropylbenzene dioxygenase, small subunit	Q	Secondary metabolites biosynthesis, transport and catabolism
DOWN	PVE_r2g0741	-3.20742	ipbAc	isopropylbenzene dioxygenase, ferredoxin subunit	Q	Secondary metabolites biosynthesis, transport and catabolism
DOWN	PVE_r2g0742	-2.82886	ipbAd	isopropylbenzene dioxygenase, ferredoxin reductase subunit	Q	Secondary metabolites biosynthesis, transport and catabolism
DOWN	PVE_r1g4420	-2.03436	ccoN1	Cbb3-type cytochrome c oxidase subunit CcoN1	C	Energy production and conversion
DOWN	PVE_r1g4421	-2.4004	ccoO	cytochrome-c oxidase, cbb3-type subunit II	C	Energy production and conversion
DOWN	PVE_r1g4428	-2.14452	ccoG2	cytochrome c oxidase accessory protein CcoG	C	Energy production and conversion

## Sheet: S3.ANOVA_SoilsvsControls
Tabla S3.	Subset differentially expressed genes of P. veronii 1YdBTEX2 in in all soils vs controls (Liquid&AM)
				Red/purple=possibly same operon
Regulation	Gene ID	log2FC	Gene	Gene function
UP	PVE_r1g0182	8.12631		hypothetical protein
UP	PVE_r1g0184	6.92582		Uncharacterized protein PA5481
UP	PVE_r1g0215	2.88187	tauD	taurine dioxygenase
UP	PVE_r1g0242	2.57027		membrane protein
UP	PVE_r1g0243	2.087	pgaB	Poly-beta-1,6-N-acetyl-D-glucosamine N-deacetylase
UP	PVE_r1g0244	1.74963	pgaC	Poly-beta-1,6-N-acetyl-D-glucosamine synthase
UP	PVE_r1g0245	2.07426	pgaD	biofilm PGA synthesis protein PgaD
UP	PVE_r1g0305	2.8671	tauA	Taurine-binding periplasmic protein
UP	PVE_r1g0681	2.56066	copA	Copper-exporting P-type ATPase A
UP	PVE_r1g1743	4.20275		hypothetical membrane protein
UP	PVE_r1g1744	4.27924	kdpA	Potassium-transporting ATPase A chain
UP	PVE_r1g1745	4.44347	kdpB	Potassium-transporting ATPase B chain
UP	PVE_r1g1746	1.81	kdpC	Potassium-transporting ATPase C chain
UP	PVE_r1g2131	2.57335	bkdB	Dihydrolipoamide branched chain transacylase
UP	PVE_r1g2132	3.25089	bkdA2	2-oxoisovalerate dehydrogenase subunit beta
UP	PVE_r1g2133	3.00664	bkdA1	2-oxoisovalerate dehydrogenase subunit alpha
UP	PVE_r1g2545	2.76337	narK	Nitrate/nitrite transporter NarK
UP	PVE_r1g2546	2.77383	narG	Respiratory nitrate reductase 1 alpha chain
UP	PVE_r1g2547	2.68225	narY	Respiratory nitrate reductase 2 beta chain
UP	PVE_r1g2548	2.36203	narJ	nitrate reductase molybdenum cofactor assembly chaperone
UP	PVE_r1g2549	2.03533	narI	Respiratory nitrate reductase 1 gamma chain
UP	PVE_r1g4199	6.92486		hypothetical protein
UP	PVE_r1g5099	7.37049		ornithine aminotransferase
UP	PVE_r1g5622	2.06283		malonate carrier protein
UP	PVE_r1g5623	2.28323		malonate decarboxylase subunit epsilon
UP	PVE_r1g5625	2.57635	mdcE	malonate decarboxylase subunit gamma
UP	PVE_r1g5626	2.50388	mdcD	malonate decarboxylase subunit beta
UP	PVE_r1g5627	3.22953	mdcC	Malonate decarboxylase acyl carrier protein
UP	PVE_r1g5628	2.86514	mdcB	Probable 2-(5''-triphosphoribosyl)-3'-dephosphocoenzyme-A synthase
UP	PVE_r1g5629	2.80996	madA	Acetyl-S-ACP:malonate ACP transferase
UP	PVE_r1g6092	2.84772	copD	Copper resistance protein D
UP	PVE_r1g6093	5.03575	copC	Copper resistance protein C
UP	PVE_r1g6094	2.12396	copS	Sensor protein CopS
UP	PVE_r1g6095	2.8877	copR	Transcriptional activator protein CopR
UP	PVE_r1g6096	6.83913		hypothetical protein
UP	PVE_r2g0711	3.41558	dmpB	Metapyrocatechase
UP	PVE_r2g0712	2.91184	dmpC	2-hydroxymuconic semialdehyde dehydrogenase
UP	PVE_r2g0713	3.0455	dmpD	2-hydroxymuconic semialdehyde dehydrogenase
UP	PVE_r2g0714	2.72041	dmpE	2-hydroxypent-2,4-dienoate hydratase
UP	PVE_r2g0715	3.22049	dmpF	Acetaldehyde dehydrogenase
UP	PVE_r2g0716	3.00145	dmpG	4-hydroxy-2-oxovalerate aldolase
UP	PVE_r2g0717	2.61607	dmpH	4-oxalocrotonate decarboxylase
UP	PVE_r2g0903	5.00391	copC	copper resistance protein C
UP	PVE_p0033	6.80085		hypothetical protein
UP	PVE_p0049	2.6799	copB	Copper resistance protein B
UP	PVE_p0051	2.96831	copA	Copper resistance protein A
UP	PVE_p0191	2.92992	yxjC	Uncharacterized transporter YxjC
UP	PVE_p0192	3.80259	xylK	4-hydroxy-2-oxovalerate aldolase
UP	PVE_p0193	3.69967		Acetaldehyde dehydrogenase 3

## Sheet: S4.REMI
Table S4.	Relevant KEGG reactions with outlier expression in exponential phase conditions			Log 2 normalized read numbers
gene_id_name	KEGG rxn	equations	Pathway	EXPOJN	EXPOLQ	EXPOSILT	STDEV	AVERAGE	outlier_STATAS	outlier_STATLQ	outlier_STATSILT	Outlier
PVE_r1g2581	R01011	ATP + Glycerone <=> ADP + Glycerone phosphate	Glycerolipid metabolism	-1.74591	2.54201	2.24915	2.39557	1.01508	1.15254	0.637396	0.515146	-1.74591
PVE_r1g2749	R02978	NADP+ + Sphinganine <=> NADPH + H+ + 3-Dehydrosphinganine	Sphingolipid metabolism	-1.74591	3.49319	0.920251	2.61969	0.889179	1.00588	0.994017	0.011861	-1.74591
PVE_r1g2042	R04323	2 H+ + 2-Amino-3-carboxymuconate semialdehyde <=> CO2 + 2-Aminomuconate semialdehyde	Tryptophan metabolism	-1.74591	2.22594	0.853503	2.01726	0.44451	1.08584	0.883091	0.202747	-1.74591
PVE_r1g3951	R02123	H2O + NAD+ + Retinal <=> NADH + 2 H+ + Retinoate	Retinol metabolism	-0.967411	2.64609	2.61706	2.07792	1.43191	1.15467	0.584321	0.570351	-0.967411
PVE_r1g5236	R03084	3-Dehydroquinate <=> H2O + 3-Dehydroshikimate	Phenylalanine, tyrosine and tryptophan biosynthesis	-0.846094	3.46912	1.50513	2.1605	1.37605	1.02853	0.968788	0.0597447	-0.846094
PVE_r1g2750	R02231	NADPH + Oxygen + H+ + Cyclohexanone <=> H2O + NADP+ + epsilon-Caprolactone	Caprolactam degradation	-0.833198	5.28782	2.64701	3.07009	2.36721	1.04245	0.951311	0.0911383	-0.833198
PVE_r1g5987	R00490	L-Aspartate <=> Ammonia + Fumarate	Alanine, aspartate and glutamate metabolism	4.90203	9.17033	5.4127	2.33092	6.49502	0.683418	1.14775	0.464334	9.17033
PVE_r1g4886	R02059	H2O + N-Acetyl-D-glucosamine 6-phosphate <=> Acetate + D-Glucosamine 6-phosphate	Amino sugar and nucleotide sugar metabolism	-0.369135	3.45193	4.29913	2.487	2.46064	1.13783	0.398586	0.739241	-0.369135
PVE_r1g4976	R00908	2-Oxoglutarate + beta-Alanine <=> L-Glutamate + 3-Oxopropanoate	beta-Alanine metabolism	0.0167991	5.23606	3.63589	2.67392	2.96292	1.1018	0.850116	0.251681	0.0167991
PVE_r1g4528	R00927	Acetyl-CoA + Propanoyl-CoA <=> CoA + 2-Methylacetoacetyl-CoA	Valine, leucine and isoleucine degradation	0.138115	4.51757	4.62125	2.55894	3.09231	1.15446	0.556973	0.59749	0.138115
PVE_r1g0993	R00717	NAD+ + Glycolate <=> NADH + Glyoxylate + H+	Glyoxylate and dicarboxylate metabolism	0.31264	4.83144	3.84939	2.37671	2.99782	1.12979	0.771493	0.358296	0.31264
PVE_p0162	R04429	NAD+ + Butyryl-[acp] <=> NADH + H+ + But-2-enoyl-[acyl-carrier protein]	Fatty acid biosynthesis	0.31264	4.79187	2.96652	2.25235	2.69034	1.05565	0.933037	0.122618	0.31264
PVE_r1g4894	R03232	D-Fructose + Protein N(pi)-phospho-L-histidine <=> Protein histidine + D-Fructose 1-phosphate	Fructose and mannose metabolism	0.37292	4.75929	2.89278	2.20128	2.675	1.04579	0.946855	0.0989348	0.37292
PVE_r1g3860	R01025	Acceptor + Choline <=> Reduced acceptor + Betaine aldehyde	Glycine, serine and threonine metabolism	0.44245	6.14101	5.78837	3.19314	4.12394	1.15294	0.631687	0.521251	0.44245
PVE_r1g4751	R00150	ATP + CO2 + Ammonia <=> ADP + H+ + Carbamoyl phosphate	Arginine biosynthesis	3.96932	7.485	3.34698	2.23124	4.93377	0.432247	1.14342	0.711169	7.485
PVE_r1g2384	R08734	(25R)-3alpha,7alpha,12alpha-Trihydroxy-5beta-cholestan-26-oyl-CoA <=> (25S)-3alpha,7alpha,12alpha-Trihydroxy-5beta-cholestan-26-oyl-CoA	Primary bile acid biosynthesis	1.00947	6.05476	3.94614	2.53394	3.67012	1.05	0.941077	0.108927	1.00947
PVE_r1g4750	R01398	L-Ornithine + Carbamoyl phosphate <=> Orthophosphate + 2 H+ + L-Citrulline	Arginine biosynthesis	4.6471	7.53864	3.69343	2.00234	5.29306	0.322601	1.12148	0.79888	7.53864
PVE_r1g1297	R02549	H2O + NAD+ + 4-Aminobutyraldehyde <=> NADH + 2 H+ + 4-Aminobutanoate	Arginine and proline metabolism	2.0822	6.60367	5.87427	2.42746	4.85338	1.14159	0.721035	0.420559	2.0822
PVE_r1g5506	R03182	ATP + CO2 + 7,8-Diaminononanoate <=> ADP + Orthophosphate + 3 H+ + Dethiobiotin	Biotin metabolism	4.89006	6.53705	2.14545	2.21855	4.52419	0.164917	0.90729	1.07221	2.14545
PVE_r1g3004	R04203	NAD+ + (2S,3S)-3-Hydroxy-2-methylbutanoyl-CoA <=> NADH + H+ + 2-Methylacetoacetyl-CoA	Valine, leucine and isoleucine degradation	2.22128	7.11581	6.21037	2.60414	5.18249	1.13712	0.742405	0.394712	2.22128
PVE_r1g4749	R00552	H2O + L-Arginine <=> Ammonia + L-Citrulline	Arginine biosynthesis	3.81656	9.0245	3.63185	3.06152	5.49097	0.546921	1.15418	0.607254	9.0245
PVE_r1g3003	R00235	ATP + CoA + Acetate + H+ <=> Diphosphate + AMP + Acetyl-CoA	Glycolysis / Gluconeogenesis	2.8122	8.08418	6.13328	2.6655	5.67655	1.0746	0.903254	0.171348	2.8122
PVE_r1g2273	R02252	NAD+ + Phenylpropanoate <=> NADH + H+ + trans-Cinnamate	Phenylalanine metabolism	3.72546	7.33732	7.5453	2.14786	6.20269	1.15335	0.528257	0.625089	3.72546
PVE_r1g1512	R03158	CoA + H+ + 3-Hydroxypropanoate <=> H2O + 3-Hydroxypropionyl-CoA	beta-Alanine metabolism	2.00624	6.84224	4.35462	2.41834	4.40103	0.990266	1.00946	0.0191923	6.84224
PVE_r1g5510	R01078	2 S-Adenosyl-L-methionine + 2 H+ + Dethiobiotin + 2 e- <=> 2 L-Methionine + Biotin + 2 5-Deoxyadenosine	Biotin metabolism	6.57127	9.21735	4.25673	2.48216	6.68178	0.0445246	1.02152	0.976994	9.21735
PVE_r1g3159	R00761	Orthophosphate + H+ + D-Fructose 6-phosphate <=> H2O + Acetyl phosphate + D-Erythrose 4-phosphate	Carbon fixation in photosynthetic organisms	1.80758	7.05098	2.61462	2.82329	3.8244	0.714347	1.14285	0.428499	7.05098
PVE_r1g4754	R01221	NAD+ + Glycine + Tetrahydrofolate <=> NADH + CO2 + Ammonia + 5,10-Methylenetetrahydrofolate	Glyoxylate and dicarboxylate metabolism	7.40802	8.52389	4.47385	2.09195	6.80192	0.289729	0.823145	1.11287	4.47385
PVE_r1g2674	R00654	H2O + L-Methionine <=> Ammonia + 2-Oxobutanoate + Methanethiol	Cysteine and methionine metabolism	0.301965	7.26132	2.46619	3.5616	3.34316	0.853885	1.10011	0.24623	7.26132
PVE_r1g2131	R02662	2-Methylpropanoyl-CoA + Enzyme N6-(dihydrolipoyl)lysine <=> CoA + [Dihydrolipoyllysine-residue (2-methylpropanoyl)transferase] S-(2-methylpropanoyl)dihydrolipoyllysine	Valine, leucine and isoleucine degradation	7.72239	10.0441	5.2657	2.38954	7.67741	0.0188227	0.990456	1.00928	5.2657
PVE_r1g2752	R01347	Oxygen + 2 H+ + Fatty acid + 2 Reduced rubredoxin <=> H2O + 2 Oxidized rubredoxin + omega-Hydroxy fatty acid	Fatty acid degradation	1.08795	7.23373	2.57291	3.20674	3.63153	0.793199	1.12332	0.330124	7.23373
PVE_r1g2615	R09735	Molybdate + Adenylated molybdopterin <=> H2O + AMP + H+ + Molybdoenzyme molybdenum cofactor	Folate biosynthesis	-1.74591	3.74167	-0.27063	2.83985	0.575045	0.817279	1.11507	0.297788	3.74167
PVE_r1g5509	R00371	Acetyl-CoA + Glycine <=> CoA + L-2-Amino-3-oxobutanoic acid	Glycine, serine and threonine metabolism	2.40092	5.71568	1.64776	2.16421	3.25479	0.394539	1.13709	0.742547	5.71568
PVE_r1g2840	R00791	H2O + Nitrite + 2 Oxidized ferredoxin <=> 2 Reduced ferredoxin + Nitrate	Nitrogen metabolism	5.74088	-0.66144	2.46547	3.20145	2.51497	1.00764	0.992179	0.0154619	5.74088
PVE_r1g2157	R00711	H2O + NADP+ + Acetaldehyde <=> NADPH + Acetate + 2 H+	Glycolysis / Gluconeogenesis	11.2995	5.64986	11.91	3.45158	9.61978	0.486639	1.15017	0.663536	5.64986
PVE_r1g3762	R00754	NAD+ + Ethanol <=> NADH + H+ + Acetaldehyde	Glycolysis / Gluconeogenesis	4.64562	8.5573	5.65181	2.03124	6.28491	0.80704	1.11872	0.311683	8.5573
PVE_r1g3012	R01175	FAD + Butanoyl-CoA <=> Crotonoyl-CoA + FADH2	Fatty acid degradation	6.16506	1.92893	4.01635	2.11814	4.03678	1.00479	0.995142	0.0096454	6.16506
PVE_r1g3425	R01699	Pyruvate + H+ + Enzyme N6-(lipoyl)lysine <=> CO2 + [Dihydrolipoyllysine-residue acetyltransferase] S-acetyldihydrolipoyllysine	Glycolysis / Gluconeogenesis	6.10965	9.44049	5.05182	2.29034	6.86732	0.330813	1.12349	0.792676	9.44049
PVE_r1g1480	R00754	NAD+ + Ethanol <=> NADH + H+ + Acetaldehyde	Glycolysis / Gluconeogenesis	-0.846094	10.0009	0.395591	5.93664	3.18347	0.678763	1.14837	0.469606	10.0009
PVE_r1g2842	R00787	2 H2O + 3 NAD+ + Ammonia <=> 3 NADH + 5 H+ + Nitrite	methane metabolism	4.67367	-0.661226	2.25433	2.67129	2.08892	0.967602	1.02952	0.0619194	-0.661226
PVE_r1g0267	R08057	2 GTP <=> 2 Diphosphate + 3,5-Cyclic diGMP	NA	6.91227	2.30441	6.06017	2.45167	5.09228	0.742345	1.13713	0.394787	2.30441
PVE_r1g2156	R05062	2 Ferricytochrome c + 2-Propyn-1-ol <=> 2 H+ + 2 Ferrocytochrome c + 2-Propynal	NA	10.4384	4.3543	11.5574	3.87626	8.78335	0.426961	1.14261	0.715647	4.3543
PVE_r1g2554	R04710	S-Adenosyl-L-methionine + Dihydroflavodoxin + Protein glycine <=> L-Methionine + 5-Deoxyadenosine + Flavodoxin semiquinone + Protein glycin-2-yl radical	NA	1.53925	5.83819	2.68913	2.2256	3.35552	0.816085	1.11551	0.299421	5.83819
PVE_p0159	R01779	NADP+ + (3R)-3-Hydroxyacyl-CoA <=> NADPH + H+ + 3-Oxoacyl-CoA	NA	6.72408	9.63712	5.72938	2.03083	7.36352	0.314867	1.11954	0.80467	9.63712
PVE_r1g3578	R01724	ADP + Orthophosphate + Diphosphate + Nicotinate D-ribonucleotide <=> H2O + ATP + 5-Phospho-alpha-D-ribose 1-diphosphate + Nicotinate	Nicotinate and nicotinamide metabolism	3.4684	7.38424	4.12584	2.09695	4.99283	0.726974	1.14042	0.41345	7.38424
PVE_r1g3577	R00189	ATP + Ammonia + Deamino-NAD+ <=> NAD+ + Diphosphate + AMP	Nicotinate and nicotinamide metabolism	3.42923	8.10168	4.84507	2.39589	5.45866	0.847045	1.10314	0.2561	8.10168
PVE_r1g0324	R07222	H2O + 2 p-Benzoquinone + Phenylacetyl-CoA <=> 2 Hydroquinone + Phenylglyoxylyl-CoA	Phenylalanine metabolism	9.54698	3.85828	10.0975	3.45428	7.83426	0.495826	1.15103	0.655202	3.85828
PVE_r1g2841	R00787	2 H2O + 3 NAD+ + Ammonia <=> 3 NADH + 5 H+ + Nitrite	Nitrogen metabolism	8.08374	0.231472	3.71739	3.93435	4.01087	1.03521	0.960614	0.0745936	8.08374
PVE_r1g5673	R02537	H2O + NADP+ + Phenylacetaldehyde <=> NADPH + H+ + Phenylacetic acid	Phenylalanine metabolism	2.172	7.33524	4.12674	2.60687	4.54466	0.910158	1.07047	0.160315	7.33524
PVE_r1g2151	R05062	2 Ferricytochrome c + 2-Propyn-1-ol <=> 2 H+ + 2 Ferrocytochrome c + 2-Propynal	NA	8.36604	2.77595	4.31297	2.88787	5.15166	1.11306	0.822647	0.290416	8.36604
PVE_r1g4906	R01213	CoA + H+ + alpha-Isopropylmalate <=> H2O + Acetyl-CoA + 3-Methyl-2-oxobutanoic acid	Valine, leucine and isoleucine biosynthesis	8.40117	13.0442	10.7492	2.32158	10.7315	1.00378	0.996173	0.00761001	8.40117
PVE_r1g5499	R02283	2-Oxoglutarate + N-Acetylornithine <=> L-Glutamate + N-Acetyl-L-glutamate 5-semialdehyde	Arginine biosynthesis	8.43288	3.73841	5.10835	2.4141	5.75988	1.10724	0.83736	0.269884	8.43288
PVE_p0336	R05227	H2O + ATP + Cobalt ion + Hydrogenobyrinate a,c diamide <=> ADP + Orthophosphate + 3 H+ + Cob(II)yrinate a,c diamide	Porphyrin and chlorophyll metabolism	7.62819	4.75278	9.86289	2.56174	7.41462	0.0833699	1.03908	0.955705	4.75278
PVE_r1g3581	R06895	2 S-Adenosyl-L-methionine + Coproporphyrinogen III <=> 2 CO2 + 2 L-Methionine + Protoporphyrinogen IX + 2 5-Deoxyadenosine	Porphyrin and chlorophyll metabolism	2.42433	7.24565	3.02801	2.62672	4.23267	0.688437	1.14705	0.458614	7.24565
PVE_r1g4433	R06895	2 S-Adenosyl-L-methionine + Coproporphyrinogen III <=> 2 CO2 + 2 L-Methionine + Protoporphyrinogen IX + 2 5-Deoxyadenosine	Porphyrin and chlorophyll metabolism	3.39096	10.3145	2.91445	4.14174	5.53998	0.51887	1.15279	0.633918	10.3145
PVE_r1g3187	R10703	NAD+ + Propan-2-ol <=> NADH + H+ + Acetone	Propanoate metabolism	1.71919	7.07184	3.44285	2.73226	4.07796	0.863304	1.09575	0.232448	7.07184
PVE_r1g4454	R01768	H2O + NAD+ + Hypoxanthine <=> NADH + H+ + Xanthine	Purine metabolism	5.16967	9.34326	6.74682	2.10744	7.08659	0.909595	1.07082	0.161221	9.34326
PVE_r1g2552	R02014	H2O + dATP + Thioredoxin disulfide <=> ATP + Thioredoxin	Purine metabolism	4.39967	9.87223	3.80252	3.34532	6.02481	0.485794	1.15009	0.664298	9.87223
PVE_r1g3161	R02124	NAD+ + Retinol <=> NADH + H+ + Retinal	Retinol metabolism	0.173844	5.95694	0.190614	3.33404	2.10713	0.579863	1.1547	0.574834	5.95694
PVE_r1g2839	R00858	3 H2O + 3 NADP+ + Hydrogen sulfide <=> 3 NADPH + 4 H+ + Sulfite	Sulfur metabolism	5.32865	0.636432	3.35609	2.356	3.10706	0.94295	1.04865	0.105702	0.636432
PVE_r1g2154	R10151	5 H2O + 8 Ferricytochrome c + Thiosulfate <=> 2 Sulfate + 10 H+ + 8 Ferrocytochrome c	Sulfur metabolism	6.94023	1.22262	6.83937	3.27233	5.00074	0.592692	1.15456	0.561871	1.22262
PVE_r1g1378	R00527	H2O + S-Formylglutathione <=> Glutathione + Formate + H+	Methane metabolism	9.8661	6.39682	5.71484	2.22613	7.32592	1.14107	0.41736	0.723714	9.8661
PVE_r1g3129	R00315	ATP + Acetate + H+ <=> ADP + Acetyl phosphate	Taurine and hypotaurine metabolism	-0.967411	5.42575	1.16506	3.25508	1.87447	0.873059	1.091	0.217937	5.42575
PVE_r1g0538	R03472	S-Adenosyl-L-methionine + Aminoimidazole ribotide <=> Formate + L-Methionine + 3 H+ + CO + 4-Amino-2-methyl-5-phosphomethylpyrimidine + 5-Deoxyadenosine	Thiamine metabolism	5.44091	9.16104	4.91112	2.31596	6.50436	0.459184	1.14712	0.687939	9.16104
PVE_r1g4929	R01185	H2O + Inositol 1-phosphate <=> Orthophosphate + H+ + myo-Inositol	Inositol phosphate metabolism	10.0988	6.06945	7.21475	2.07628	7.79435	1.10991	0.830762	0.279152	10.0988
PVE_r1g2132	R07599	Thiamin diphosphate + H+ + 3-Methyl-2-oxobutanoic acid <=> CO2 + 2-Methyl-1-hydroxypropyl-ThPP	Valine, leucine and isoleucine degradation	7.38186	9.80969	4.96108	2.42431	7.38421	0.000969523	1.00048	0.999515	9.80969
PVE_r1g5010	R02016	NADPH + H+ + Thioredoxin disulfide <=> NADP+ + Thioredoxin	Pyrimidine metabolism	7.57822	6.68272	10.5084	2.00096	8.25644	0.338943	0.786478	1.12542	10.5084
PVE_r1g0400	R07461	[Enzyme]-S-sulfanylcysteine + C15813 <=> C15814	Thiamine metabolism	10.9232	7.25056	7.53837	2.04238	8.5707	1.15183	0.646376	0.505455	10.9232
PVE_r1g2965	R02016	NADPH + H+ + Thioredoxin disulfide <=> NADP+ + Thioredoxin	Pyrimidine metabolism	7.78659	6.75611	10.9452	2.1828	8.49598	0.32499	0.797081	1.12207	10.9452
PVE_r1g0812	R05634	ATP + 4-(Cytidine 5-diphospho)-2-C-methyl-D-erythritol <=> ADP + 2-Phospho-4-(cytidine 5-diphospho)-2-C-methyl-D-erythritol	Terpenoid backbone biosynthesis	11.3435	7.51694	7.7061	2.15676	8.85553	1.15359	0.620649	0.53294	11.3435
PVE_r1g1377	R00754	NAD+ + Ethanol <=> NADH + H+ + Acetaldehyde	Glycolysis / Gluconeogenesis	11.7048	8.21085	7.7404	2.16583	9.21868	1.14787	0.465328	0.682542	11.7048
PVE_r1g5393	R00009	2 Hydrogen peroxide <=> 2 H2O + Oxygen	Glyoxylate and dicarboxylate metabolism	7.74699	7.62561	12.3611	2.6997	9.24457	0.554724	0.599685	1.15441	12.3611

## Sheet: S5.TERM_ENRICHMENT
Table S5.	Biochemical term enrichment in the exponential phase outlier reactions compared to all metabolic reactions
		Term
		NADH	ATP	NADPH	Ammonia	Acetate	Glutamate	H2O
Counts	ALL	127	36	75	85	27	70	200
	OUTLIERS	15	3	5	8	4	2	13
Fraction	ALL	0.102917	0.0291734	0.060778	0.0688817	0.0218801	0.0567261	0.162075
	OUTLIERS	0.208333	0.0416667	0.0694444	0.111111	0.0555556	0.0277778	0.180556
	1234 assigned metabolic reactions
	72 reactions identified as outlier behaviour in one of the three data sets

## Sheet: S6.Common_LQ-Silt-AM-STATvs1H
Tabla S6.	Commoly differentially expressed genes in Liquid, glass beads (AM) and Silt in stationary phase
		log2FC	log2FC	log2FC
Regulation	Locus tag	Liquid-STAT vs Liquid-1H	AM-STAT vs AM-1H	Silt-STAT vs Silt-1H	Gene function
UP	PVE_r1g0398	6.36	4.65	2.46	chorismate mutase
UP	PVE_r1g0605	3.41	7.51	2.13	urease accessory protein UreF
UP	PVE_r1g0609	2.89	7.59	3.19	hypothetical protein
UP	PVE_r1g0685	4.02	4.25	2.05	hypothetical protein
UP	PVE_r1g1501	2.72	6.02	7.64	(R)-3-hydroxydecanoyl-ACP:CoA transacylase
UP	PVE_r1g2041	2.15	8.22	5.94	hypothetical protein
UP	PVE_r1g2206	6.45	2.97	2.18	hypothetical protein
UP	PVE_r1g2922	3.47	9.65	4.99	hypothetical protein
UP	PVE_r1g3229	5.93	4.1	2.37	peptidase M24
UP	PVE_r1g3369	4.82	7.02	4.18	methionyl-tRNA synthetase
UP	PVE_r1g3381	2.7	3.1	2.63	RND transporter MFP subunit
UP	PVE_r1g4095	3.41	7.43	3.73	alanyl-tRNA synthetase
UP	PVE_r1g4217	2.23	4.91	2.2	GntR family transcriptional regulator
UP	PVE_r1g4367	3.44	3.72	3.63	hypothetical protein
UP	PVE_r1g5493	2.9	2.03	2.11	hypothetical protein
UP	PVE_r1g5822	2.71	7.77	2.23	ammonia channel
UP	PVE_p0193	2.02	3.51	4.58	acetaldehyde dehydrogenase 3
DOWN	PVE_r1g0156	-5.67	-2.39	-2.07	hypothetical protein
DOWN	PVE_r1g1426	-3.02	-2.42	-4.01	MFS transporter
DOWN	PVE_r1g2291	-4	-3.88	-4.08	Methylcrotonoyl-CoA carboxylase - mccA
DOWN	PVE_r1g2293	-4.63	-3.16	-3.77	gamma-carboxygeranoyl-CoA hydratase
DOWN	PVE_r1g2294	-4.64	-2.76	-3.62	Methylcrotonoyl-CoA carboxylase beta chain
DOWN	PVE_r1g2295	-5.07	-2.71	-2.38	Isovaleryl-CoA dehydrogenase
DOWN	PVE_r1g2699	-2.5	-2.59	-5.94	hypothetical protein
DOWN	PVE_r1g2700	-2.04	-2.03	-6.71	Putative rhizopine-binding protein - mocB
DOWN	PVE_r1g2753	-3.23	-3.82	-7.28	protein activator of alkane oxidation PraA
DOWN	PVE_r1g2754	-3.72	-6.79	-8.26	protein activator of alkane oxidation PraB
DOWN	PVE_r1g4712	-2.21	-2.86	-4.65	sugar ABC transporter permease
DOWN	PVE_r1g4713	-7.81	-3.38	-6.35	sugar ABC transporter permease
DOWN	PVE_r1g4714	-4.44	-2.9	-6.36	Probable sugar-binding periplasmic protein
DOWN	PVE_r1g4990	-5.29	-3.64	-6.58	LuxR family transcriptional regulator

## Sheet: S7.Common_SILT-AM-STATvs 14
Tabla S7.	Subset of commoly differentially expressed genes in glass beads (AM) and Silt in stationary phase
		log2FC	log2FC
Regulation	Locus tag	AM-STAT vs AM-1H	Silt-STAT vs SILT-1H	Gene	Gene function
UP	PVE_r1g0598	4.42	2.04	braE	high-affinity branched-chain amino acid transport system permease protein BraE
UP	PVE_r1g0599	4.48	2.39	braF	high-affinity branched-chain amino acid transport ATP-binding protein BraF
UP	PVE_r1g0605	7.51	2.13	ureF	urease accessory protein UreF
UP	PVE_r1g0620	6.19	3.57	ureC	urease subunit alpha
UP	PVE_r1g0621	5.78	4.93	ureC	urease subunit alpha
UP	PVE_r1g0622	5.39	4.31	ureB	urease subunit beta
UP	PVE_r1g0623	6.04	3.42	ttr	Acetyltransferase
UP	PVE_r1g0624	5.61	4.17		L-methionine sulfoximine/L-methionine sulfone acetyltransferase
UP	PVE_r1g0625	5.13	3.75	ureA	urease subunit gamma
UP	PVE_r1g0626	4.97	2.1	ureD	urease accessory protein UreD
UP	PVE_r1g0627	7.76	3.62		urea ABC transporter ATP-binding protein
UP	PVE_r1g0628	8.12	4.22		urea ABC transporter ATP-binding protein
UP	PVE_r1g0629	8.12	4.95		amino acid ABC transporter permease
UP	PVE_r1g0630	9.34	5.06		urea ABC transporter permease
UP	PVE_r1g0631	9.96	5.27		branched-chain amino acid ABC transporter substrate-binding protein
UP	PVE_r1g1050	2.65	3.26	algA	alginate biosynthesis protein AlgA
UP	PVE_r1g1051	2.47	2.4	algF	alginate biosynthesis protein AlgF
UP	PVE_r1g1057	2.32	5.45	algE	alginate production protein AlgE
UP	PVE_r1g1061	2.74	5.74	algD	GDP-mannose 6-dehydrogenase
UP	PVE_r1g1070	5.74	2.52	yhdW	Putative amino-acid ABC transporter-binding protein YhdW
UP	PVE_r1g1071	4.6	3.19	yhdX	putative amino-acid ABC transporter permease protein YhdX
UP	PVE_r1g1072	4.27	2.16	yhdY	inner membrane amino-acid ABC transporter permease protein YhdY
UP	PVE_r1g1073	5.2	2.28	yhdZ	uncharacterized amino-acid ABC transporter ATP-binding protein YhdZ
UP	PVE_r1g1501	6.02	7.64	phaG	3-hydroxydecanoyl-ACP:CoA transacylase
UP	PVE_r1g1504	5.47	3	DUR1	urea amidolyase
UP	PVE_r1g1505	7.29	5.62		urea carboxylase
UP	PVE_r1g1506	7.57	5.42		urea carboxylase
UP	PVE_r1g1785	2.87	5.94	ohr	organic hydroperoxide resistance protein
UP	PVE_r1g1893	6.21	2.35		methyl-accepting chemotaxis protein
UP	PVE_r1g2686	3.64	3.4	spuE	spermidine-binding periplasmic protein SpuE
UP	PVE_r1g2840	9.77	6.26	narB	nitrate reductase
UP	PVE_r1g2841	11.69	8.51	nasB	nitrite reductase [NAD(P)H] large subunit
UP	PVE_r1g2842	10.02	6.16		nitrite reductase
UP	PVE_r1g2871	2.99	2.55	glgA	glycogen synthase
UP	PVE_r1g2964	6.64	3.78	ahpC	alkyl hydroperoxide reductase subunit C
UP	PVE_r1g2965	7.9	4.92	ahpF	alkyl hydroperoxide reductase subunit F
UP	PVE_r1g3208	2.62	2.17	spuD	putrescine-binding periplasmic protein SpuD
UP	PVE_r1g3443	2.54	2.3	glgB	1,4-alpha-glucan branching enzyme GlgB
UP	PVE_r1g3912	2.41	2.16	cheB2	chemotaxis response regulator protein
UP	PVE_r1g3913	2.01	2.7		hypothetical protein
UP	PVE_r1g3914	2.84	3.08	cheR	chemotaxis protein methyltransferase
UP	PVE_r1g3915	3.73	3.09		membrane protein
UP	PVE_r1g3916	3.84	2.89	cheW	chemotaxis protein CheW
UP	PVE_r1g3917	4.66	3.78		hypothetical protein
UP	PVE_r1g3918	5.52	3.17	cheA	chemotaxis protein CheA
UP	PVE_r1g3919	6.51	3.4		sulfate transporter
UP	PVE_r1g3920	6.75	3.29	cheY	chemotaxis protein CheY
UP	PVE_r1g3921	5.21	2.67		methyl-accepting chemotaxis protein
UP	PVE_r1g5993	6.52	2.74	spuD	putrescine-binding periplasmic protein SpuD
UP	PVE_r2g0711	10.18	6.32	dmpB	metapyrocatechase
UP	PVE_r2g0712	10.18	6.58	dmpC	2-hydroxymuconic semialdehyde dehydrogenase
UP	PVE_r2g0713	9.83	7.38	dmpD	2-hydroxymuconic semialdehyde dehydrogenase
UP	PVE_r2g0714	9.45	7.62	dmpE	2-hydroxypent-2,4-dienoate hydratase
UP	PVE_r2g0715	9.48	7	dmpF	Acetaldehyde dehydrogenase
UP	PVE_r2g0716	9.31	7.61	dmpG	4-hydroxy-2-oxovalerate aldolase
UP	PVE_r2g0717	8.9	6.79	dmpH	4-oxalocrotonate decarboxylase
UP	PVE_r2g0718	6.53	7.32		hypothetical protein
UP	PVE_r2g0814	3.39	3.1	merT	Mercuric transport protein
UP	PVE_r2g0815	3.57	2.96	merP	mercury resistance system
UP	PVE_r2g0816	3.46	2.71	merC	putative mercury transport protein MerC
UP	PVE_r2g0817	2.92	2.98	merA	mercuric reductase
