# Supplementary material for: Genome-wide gene expression changes of Pseudomonas veronii 1YdBTEX2 during bioaugmentation in polluted soils
Source: Environ Microbiome. 2021 Apr 29;16:8. doi: 10.1186/s40793-021-00378-x (PMC8082905; doi:10.1186/s40793-021-00378-x)
Supplement: Supplementary file 3 — Additional file 3: DATA 1. Complete list of differentially expressed genes in APM-1H versus liquid-1H (FDR < 0.05). DATA 2. Enriched GO terms among the significantly differentially downregulated genes in cells growing on glass beads (APM) versus liquid media after 1 h inoculation. DATA 3. Complete list of differentially expressed genes in Sand-1H versus APM-1H (FDR < 0.05). DATA 4. Complete list of differentially expressed genes in Silt -1H versus APM-1H (FDR < 0.05). DATA 5. Complete list of differentially expressed genes in Clay-1H versus APM-1H (FDR < 0.05). DATA 6. Enriched GO terms among the significantly differentially upregulated genes in Sand versus APM after 1 h contact. DATA 7. Enriched GO terms among the significantly differentially expressed upregulated genes in Silt versus glass beads (APM) after 1 h contact. DATA 8. Enriched GO terms among the significantly differentially expressed downregulated genes in Silt versus glass beads (APM) after 1 h contact. DATA 9. Enriched GO terms among the significantly differentially expressed upregulated genes in Clay versus glass beads (APM) after 1 h contact. DATA 9. Enriched GO terms among the significantly differentially expressed downregulated genes in Clay versus glass beads (APM) after 1 h contact. DATA 11. Differentially expressed genes in all natural soils-1H vs controls-1 h (ANOVA. FDR < 0.05). DATA 12. Complete list of differentially expressed genes in Jonction-1H vs APM-1H (FDR < 0.05). DATA 13. Commonly differentially expressed genes in soils and Jonction soils after 1 h contact versus control conditions -1H (ANOVA. FDR < 0.05). DATA 14. Unique differentially expressed genes in Jonction-1H vs APM-1H. DATA 15. Enriched GO terms among the significantly differentially expressed upregulated genes in Jonction versus glass beads (APM) after 1 h contact. DATA 16. Enriched GO terms among the significantly differentially expressed downregulated genes in Jonction versus glass beads (APM) after 1 h contact. DATA 17. [file 40793_2021_378_MOESM3_ESM.xlsx]

## Sheet: DATA1.DE_AMvsLQ-1H
DATA 1.	Complete list of differentially expressed genes in AM-1H versus liquid-1H (FDR<0.05)
Regulation	Gene ID	log2FC	Gene	Gene function	COG
UP	PVE_r1g0206	2.2407	gcdH	glutaryl-CoA dehydrogenase, mitochondrial	I	Lipid transport and metabolism
UP	PVE_r1g0207	2.03785	sugCT	succinate--hydroxymethylglutarate CoA-transferase	I	Lipid transport and metabolism
UP	PVE_r1g0246	2.15521		ShlB family hemolysin secretion/activation protein	U	Intracellular trafficking, secretion, and vesicular transport
UP	PVE_r1g0254	2.3249		hypothetical protein	S	Function unknown
UP	PVE_r1g0255	2.12398		hypothetical protein	S	Function unknown
UP	PVE_r1g0267	2.67671		diguanylate cyclase	T	Signal transduction mechanisms
UP	PVE_r1g0322	3.6334		hypothetical secreted protein	S	Function unknown
UP	PVE_r1g0323	2.95732	ydeP	protein Ydep	C	Energy production and conversion
UP	PVE_r1g0324	3.03033		iron ABC transporter substrate-binding protein	C	Energy production and conversion
UP	PVE_r1g0326	2.04791		peptidoglycan-binding protein LysM	M	Cell wall
UP	PVE_r1g0409	2.40628		lipocalin	M	Cell wall/membrane/envelope biogenesis
UP	PVE_r1g0502	2.8327	zapA	cell division protein ZapA	D	Cell cycle control, cell division, chromosome partitioning
UP	PVE_r1g0603	2.50877	hupE	protein hupE	O	Posttranslational modification, protein turnover, chaperones
UP	PVE_r1g0611	5.36213		hypothetical protein	S	Function unknown
UP	PVE_r1g0612	2.56475		hypothetical protein	S	Function unknown
UP	PVE_r1g0614	2.91398		alpha beta hydrolase	I	Lipid transport and metabolism
UP	PVE_r1g0629	2.00036		amino acid ABC transporter permease	E	Amino acid transport and metabolism
UP	PVE_r1g1164	2.47701	pgdA	Peptidoglycan deacetylase	M	Cell wall/membrane/envelope biogenesis
UP	PVE_r1g1166	2.38962	fabG	3-oxoacyl-[acyl-carrier-protein] reductase FabG	I	Lipid transport and metabolism
UP	PVE_r1g1168	2.17498		conserved hypothetical protein	S	Function unknown
UP	PVE_r1g1216	2.04604		hypothetical protein	S	Function unknown
UP	PVE_r1g1342	2.38959		beta-(1-3)-glucosyl transferase	G	Carbohydrate transport and metabolism
UP	PVE_r1g1377	3.1017	frmA	S-(hydroxymethyl)glutathione dehydrogenase	R	General function prediction only
UP	PVE_r1g1378	3.1892	yeiG	S-formylglutathione hydrolase YeiG	V	Defense mechanisms
UP	PVE_r1g1387	2.42186		hypothetical protein	S	Function unknown
UP	PVE_r1g1464	2.0614		amidase	Q	Secondary metabolites biosynthesis, transport and catabolism
UP	PVE_r1g1510	2.31507		hypothetical protein	S	Function unknown
UP	PVE_r1g1534	2.06856	mucB	sigma factor AlgU regulatory protein MucB	T	Signal transduction mechanisms
UP	PVE_r1g1580	3.23344		3-ketoacyl-ACP reductase	Q	Secondary metabolites biosynthesis, transport and catabolism
UP	PVE_r1g1581	3.72184		hypothetical protein	S	Function unknown
UP	PVE_r1g1582	3.31234		calcium-binding protein	G	Carbohydrate transport and metabolism
UP	PVE_r1g1583	3.77182		MFS transporter	G	Carbohydrate transport and metabolism
UP	PVE_r1g1585	3.71694		membrane protein	G	Carbohydrate transport and metabolism
UP	PVE_r1g1951	2.49896	ansB	glutaminase-asparaginase	J	Translation, ribosomal structure and biogenesis
UP	PVE_r1g1997	2.46057		hypothetical protein	S	Function unknown
UP	PVE_r1g2057	2.63769	cydA	cytochrome bd ubiquinol oxidase subunit 1	C	Energy production and conversion
UP	PVE_r1g2058	2.63633	cydB	cytochrome bd-I ubiquinol oxidase subunit 2	C	Energy production and conversion
UP	PVE_r1g2059	3.43547		hypothetical membrane protein	S	Function unknown
UP	PVE_r1g2060	2.72283		membrane protein	S	Function unknown
UP	PVE_r1g2062	2.0537	xpsE	type II secretion system protein E	U	Intracellular trafficking, secretion, and vesicular transport
UP	PVE_r1g2063	3.30078	xpsF	type II secretion system protein F	U	Intracellular trafficking, secretion, and vesicular transport
UP	PVE_r1g2067	2.03055		general secretion pathway protein J	U	Intracellular trafficking, secretion, and vesicular transport
UP	PVE_r1g2068	3.00821		general secretion pathway protein K	U	Intracellular trafficking, secretion, and vesicular transport
UP	PVE_r1g2108	2.21564		hypothetical protein	N	Cell motility,[W	Extracellular structures,
UP	PVE_r1g2114	2.09389	braF	high-affinity branched-chain amino acid transport ATP-bp	E	Amino acid transport and metabolism
UP	PVE_r1g2341	3.81382		conserved hypothetical protein	S	Function unknown
UP	PVE_r1g2369	2.20261		conserved hypothetical protein	S	Function unknown
UP	PVE_r1g2430	2.41013		hypothetical protein	S	Function unknown
UP	PVE_r1g2502	2.26708		hypothetical protein	S	Function unknown
UP	PVE_r1g2504	3.28922		hypothetical membrane protein	S	Function unknown
UP	PVE_r1g2505	3.49647		oxidoreductase	R	General function prediction only
UP	PVE_r1g2634	2.41001		conserved hypothetical protein	S	Function unknown
UP	PVE_r1g2728	3.31124		ABC transporter permease	P	Inorganic ion transport and metabolism
UP	PVE_r1g2803	2.0614		2-methylcitrate dehydratase	G	Carbohydrate transport and metabolism
UP	PVE_r1g2804	2.51677		CoA transferase	I	Lipid transport and metabolism
UP	PVE_r1g2805	2.40205		host specificity protein	G	Carbohydrate transport and metabolism
UP	PVE_r1g2806	2.46211	dctP	C4-dicarboxylate-binding periplasmic protein	G	Carbohydrate transport and metabolism
UP	PVE_r1g2807	3.76662		C4-dicarboxylate ABC transporter	G	Carbohydrate transport and metabolism
UP	PVE_r1g2808	2.0408		C4-dicarboxylate ABC transporter permease	G	Carbohydrate transport and metabolism
UP	PVE_r1g2840	3.14102	narB	nitrate reductase	R	General function prediction only
UP	PVE_r1g2881	2.71533		hypothetical protein	S	Function unknown
UP	PVE_r1g2883	2.29465		hypothetical membrane protein	S	Function unknown
UP	PVE_r1g2954	2.2821		hypothetical protein	S	Function unknown
UP	PVE_r1g3002	2.61328		UPF0187 protein mll4386	P	Inorganic ion transport and metabolism
UP	PVE_r1g3013	3.45068		hypothetical protein	S	Function unknown
UP	PVE_r1g3320	2.26241	hoxZ	probable Ni/Fe-hydrogenase B-type cytochrome subunit	C	Energy production and conversion
UP	PVE_r1g3322	2.21618	hoxK	uptake hydrogenase small subunit	C	Energy production and conversion
UP	PVE_r1g3333	2.57286		gamma-glutamyl-gamma-aminobutyrate hydrolase	E	Amino acid transport and metabolism
UP	PVE_r1g3334	2.22951	potG	putrescine transport ATp-binding protein potG	E	Amino acid transport and metabolism
UP	PVE_r1g3335	2.06267	potH	putrescine transport system permease protein potH	E	Amino acid transport and metabolism
UP	PVE_r1g3336	2.3475	potI	putrescine transport system permease protein potI	E	Amino acid transport and metabolism
UP	PVE_r1g3700	2.42522		effector locus protein	P	Inorganic ion transport and metabolism
UP	PVE_r1g3708	2.29011		hypothetical protein	S	Function unknown
UP	PVE_r1g3731	2.58994	vanA	vanillate O-demethylase oxygenase subunit	C	Energy production and conversion
UP	PVE_r1g3732	2.88634	vanB	vanillate O-demethylase oxidoreductase	C	Energy production and conversion
UP	PVE_r1g3855	2.16809		hypothetical protein	S	Function unknown
UP	PVE_r1g3870	2.2207		esterase	Q	Secondary metabolites biosynthesis, transport and catabolism
UP	PVE_r1g3876	2.0936		GTP-binding protein	T	Signal transduction mechanisms
UP	PVE_r1g3890	3.47042		hypothetical secreted protein	S	Function unknown							44
UP	PVE_r1g4023	2.01062		manganese ABC transporter ATP-binding protein	P	Inorganic ion transport and metabolism							65
UP	PVE_r1g4120	2.03987		GntR family transcriptional regulator	K	Transcription
UP	PVE_r1g4190	2.01339		hypothetical protein	T	Signal transduction mechanisms
UP	PVE_r1g4192	2.01555		hypothetical membrane protein	S	Function unknown
UP	PVE_r1g4198	2.19585		hypothetical protein	S	Function unknown
UP	PVE_r1g4254	2.18026	atuA	terpene utilization protein AtuA	S	Function unknown
UP	PVE_r1g4255	2.51543		probable methylcrotonoyl-CoA carboxylase beta chain	I	Lipid transport and metabolism
UP	PVE_r1g4261	2.3232		exonuclease	R	General function prediction only
UP	PVE_r1g4365	2.1285	purN	phosphoribosylglycinamide formyltransferase	F	Nucleotide transport and metabolism
UP	PVE_r1g4585	2.38769	dctA	C4-dicarboxylate transport protein	G	Carbohydrate transport and metabolism
UP	PVE_r1g4663	6.26484		hypothetical protein	S	Function unknown
UP	PVE_r1g4664	5.34194		hypothetical protein	S	Function unknown
UP	PVE_r1g4744	4.28916		LTXXQ domain-containing protein	O	Posttranslational modification, protein turnover, chaperones
UP	PVE_r1g4755	2.20833	gcvP	glycine dehydrogenase (decarboxylating)	E	Amino acid transport and metabolism
UP	PVE_r1g4756	2.41775	sdaA	L-serine dehydratase	E	Amino acid transport and metabolism
UP	PVE_r1g4757	2.79615	gcvT	aminomethyltransferase, mitochondrial	E	Amino acid transport and metabolism
UP	PVE_r1g4784	2.44657		mechanosensitive ion channel protein MscS	M	Cell wall/membrane/envelope biogenesis
UP	PVE_r1g4880	2.75578		conserved hypothetical protein	S	Function unknown
UP	PVE_r1g4895	2.2785		maltoporin	G	Carbohydrate transport and metabolism
UP	PVE_r1g4897	2.34813	treP	PTS system trehalose-specific EIIBC component	G	Carbohydrate transport and metabolism
UP	PVE_r1g4930	2.75435		hypothetical protein	S	Function unknown
UP	PVE_r1g4990	2.46357		LuxR family transcriptional regulator	K	Transcription
UP	PVE_r1g5227	2.7574		hypothetical membrane protein	S	Function unknown
UP	PVE_r1g5493	2.35836		hypothetical protein	S	Function unknown
UP	PVE_r1g5498	2.3096		hypothetical membrane protein	S	Function unknown
UP	PVE_r1g5499	2.19266	argD2	acetylornithine aminotransferase 2	E	Amino acid transport and metabolism
UP	PVE_r1g5535	2.02284		hypothetical protein	S	Function unknown
UP	PVE_r1g5537	3.19059		hypothetical protein	S	Function unknown
UP	PVE_r1g5538	2.02299		hypothetical protein	S	Function unknown
UP	PVE_r1g5539	2.27751		hypothetical membrane protein	S	Function unknown
UP	PVE_r1g5540	2.5923		conserved hypothetical secreted protein	S	Function unknown
UP	PVE_r1g5565	2.65031		NADPH dependend quinone reductase	S	Function unknown
UP	PVE_r1g5605	2.17471	yfdC	inner membrane protein YfdC	P	Inorganic ion transport and metabolism
UP	PVE_r1g5748	2.34076		ribonucleotide reductase	F	Nucleotide transport and metabolism
UP	PVE_r1g5781	2.52156		hypothetical protein	S	Function unknown
UP	PVE_r1g5983	3.14982		hypothetical membrane protein	R	General function prediction only
UP	PVE_r1g5987	4.61822	aspA	aspartate ammonia-lyase	E	Amino acid transport and metabolism
UP	PVE_r1g5988	2.89818	glnT	probable sodium/glutamine symporter GlnT	E	Amino acid transport and metabolism
UP	PVE_r2g0003	3.92643		hypothetical protein	S	Function unknown
UP	PVE_r2g0832	2.11717		conserved hypothetical protein	S	Function unknown
UP	PVE_r2g0833	2.48968		Transposase for insertion sequence element IS629	X	Mobilome: prophages, transposons
UP	PVE_r2g0849	2.36359		transposase	X	Mobilome: prophages, transposons
UP	PVE_r2g0856	2.68298		LysR family transcriptional regulator	K	Transcription
UP	PVE_r2g0857	2.19247		hypothetical protein	S	Function unknown
UP	PVE_r2g0858	2.10372		putative transcription regulator protein	K	Transcription
UP	PVE_r2g0859	2.07327		hypothetical protein	K	Transcription
UP	PVE_r2g0876	2.62672		transposase	X	Mobilome: prophages, transposons
UP	PVE_r2g0879	2.02654		conserved hypothetical protein	S	Function unknown
UP	PVE_r2g0883	2.04901		relaxase	X	Mobilome: prophages, transposons
UP	PVE_r2g0884	2.06639		conjugal transfer protein	X	Mobilome: prophages, transposons
UP	PVE_r2g0886	2.54374		hypothetical protein	S	Function unknown
UP	PVE_r2g0889	2.28073	traE	type IV conjugative transfer system protein TraE	N	Cell motility,[W	Extracellular structures
DOWN	PVE_r1g0153	-2.26428		cysteine synthase	O	Posttranslational modification, protein turnover, chaperones
DOWN	PVE_r1g0199	-2.78726		hypothetical protein	S	Function unknown
DOWN	PVE_r1g0200	-2.70504		hypothetical protein	S	Function unknown
DOWN	PVE_r1g0450	-2.15115	hslU	ATP-dependent protease ATPase subunit HslU	O	Posttranslational modification, protein turnover, chaperones
DOWN	PVE_r1g0609	-4.43115		hypothetical protein	S	Function unknown
DOWN	PVE_r1g0685	-2.71427		hypothetical protein	S	Function unknown
DOWN	PVE_r1g0686	-7.31488		NADPH:quinone reductase	C	Energy production and conversion						94
DOWN	PVE_r1g0687	-7.12187		monooxygenase	C	Energy production and conversion
DOWN	PVE_r1g0865	-2.96684		conserved hypothetical protein	S	Function unknown
DOWN	PVE_r1g1076	-2.11047		GntR family transcriptional regulator	K	Transcription
DOWN	PVE_r1g1409	-2.30832		cysteine synthase	E	Amino acid transport and metabolism
DOWN	PVE_r1g1428	-2.86501		class V aminotransferase	E	Amino acid transport and metabolism
DOWN	PVE_r1g1430	-3.67354		hypothetical protein	V	Defense mechanisms
DOWN	PVE_r1g1433	-2.46281		hypothetical membrane protein	S	Function unknown
DOWN	PVE_r1g1457	-3.09467	nemA	N-ethylmaleimide reductase	C	Energy production and conversion
DOWN	PVE_r1g1458	-3.26525	ydhP	inner membrane transport protein YdhP	G	Carbohydrate transport and metabolism
DOWN	PVE_r1g1459	-3.08912		ArsR family transcriptional regulator	K	Transcription
DOWN	PVE_r1g1472	-2.78258		multidrug DMT transporter permease	R	General function prediction only
DOWN	PVE_r1g1480	-3.21877	yiaY	probable alcohol dehydrogenase	C	Energy production and conversion
DOWN	PVE_r1g1690	-2.8347	argD2	acetylornithine aminotransferase 2	E	Amino acid transport and metabolism
DOWN	PVE_r1g1822	-2.91975	mobA	molybdenum cofactor guanylyltransferase	H	Coenzyme transport and metabolism
DOWN	PVE_r1g1925	-3.88586	leuC	3-isopropylmalate dehydratase large subunit	E	Amino acid transport and metabolism
DOWN	PVE_r1g1926	-3.92581	leuD	3-isopropylmalate dehydratase small subunit	E	Amino acid transport and metabolism
DOWN	PVE_r1g1927	-2.63884	yafE	uncharacterized protein YafE	E	Amino acid transport and metabolism
DOWN	PVE_r1g1928	-2.38669	leuB	3-isopropylmalate dehydrogenase	E	Amino acid transport and metabolism
DOWN	PVE_r1g2041	-4.28577		hypothetical protein	S	Function unknown
DOWN	PVE_r1g2130	-2.5232	lpdV	dihydrolipoyl dehydrogenase	C	Energy production and conversion
DOWN	PVE_r1g2131	-3.38749	bkdB	Dihydrolipoamide branched chain transacylase	C	Energy production and conversion
DOWN	PVE_r1g2132	-3.64551	bkdA2	2-oxoisovalerate dehydrogenase subunit beta	C	Energy production and conversion
DOWN	PVE_r1g2133	-3.18472	bkdA1	2-oxoisovalerate dehydrogenase subunit alpha	C	Energy production and conversion
DOWN	PVE_r1g2150	-2.01619		hypothetical protein	S	Function unknown
DOWN	PVE_r1g2151	-2.8831	qedA	quinoprotein ethanol dehydrogenase	G	Carbohydrate transport and metabolism
DOWN	PVE_r1g2212	-2.96484		hypothetical protein	S	Function unknown
DOWN	PVE_r1g2213	-2.55728		hypothetical protein	S	Function unknown
DOWN	PVE_r1g2214	-3.3193	tciA	tellurite resistance	P	Inorganic ion transport and metabolism
DOWN	PVE_r1g2215	-3.07438		hypothetical protein	S	Function unknown
DOWN	PVE_r1g2343	-2.31014	nuoN	NADH-quinone oxidoreductase subunit N	C	Energy production and conversion
DOWN	PVE_r1g2344	-2.65178	nuoM	NADH-quinone oxidoreductase subunit M	C	Energy production and conversion
DOWN	PVE_r1g2345	-2.26131	nuoL	NADH-quinone oxidoreductase subunit L	C	Energy production and conversion
DOWN	PVE_r1g2346	-2.30134	nuoK	NADH-quinone oxidoreductase subunit K	C	Energy production and conversion
DOWN	PVE_r1g2348	-2.83134	nuoI	NADH-quinone oxidoreductase subunit I	C	Energy production and conversion
DOWN	PVE_r1g2349	-2.15698	nuoH	NADH-quinone oxidoreductase subunit H	C	Energy production and conversion
DOWN	PVE_r1g2356	-2.70437	aceA	isocitrate lyase	C	Energy production and conversion
DOWN	PVE_r1g2365	-2.01632	icd	isocitrate dehydrogenase [NADP]	C	Energy production and conversion
DOWN	PVE_r1g2386	-2.09616	yohC	inner membrane protein YohC	S	Function unknown
DOWN	PVE_r1g2444	-5.52029	mro	aldose 1-epimerase	G	Carbohydrate transport and metabolism
DOWN	PVE_r1g2445	-3.51446	galD	probable galactose dehydrogenase GalD	G	Carbohydrate transport and metabolism
DOWN	PVE_r1g2446	-2.97485		S-transferase	O	Posttranslational modification, protein turnover, chaperones
DOWN	PVE_r1g2447	-2.19695		glycine cleavage system regulatory protein	K	Transcription
DOWN	PVE_r1g2455	-4.70617		NAD(P)H quinone oxidoreductase	C	Energy production and conversion
DOWN	PVE_r1g2456	-5.56472		membrane protein	G	Carbohydrate transport and metabolism
DOWN	PVE_r1g2514	-2.03541	nirG	protein NirG	K	Transcription
DOWN	PVE_r1g2518	-3.16337		conserved hypothetical secreted protein	S	Function unknown
DOWN	PVE_r1g2519	-2.7539		cytochrome C biogenesis protein CcsA	C	Energy production and conversion
DOWN	PVE_r1g2530	-2.59504		hypothetical membrane protein	S	Function unknown
DOWN	PVE_r1g2532	-2.63071		transcription factor	T	Signal transduction mechanisms
DOWN	PVE_r1g2541	-3.03995		DnrE protein	T	Signal transduction mechanisms
DOWN	PVE_r1g2542	-3.00421	narL	nitrate/nitrite response regulator protein narL	T	Signal transduction mechanisms
DOWN	PVE_r1g2543	-3.21701		histidine kinase	T	Signal transduction mechanisms
DOWN	PVE_r1g2544	-3.35016		major facilitator transporter	C	Energy production and conversion
DOWN	PVE_r1g2545	-4.03098	narK	nitrate/nitrite transporter narK	C	Energy production and conversion
DOWN	PVE_r1g2546	-3.70448	narG	respiratory nitrate reductase 1 alpha chain	C	Energy production and conversion
DOWN	PVE_r1g2547	-3.0321	narY	respiratory nitrate reductase 2 beta chain	C	Energy production and conversion
DOWN	PVE_r1g2548	-2.30658	narJ	nitrate reductase molybdenum cofactor assembly chaperone	C	Energy production and conversion
DOWN	PVE_r1g2558	-2.72785		FTR1 family iron permease	P	Inorganic ion transport and metabolism
DOWN	PVE_r1g2559	-4.39047		periplasmic lipoprotein involved in iron transport	P	Inorganic ion transport and metabolism
DOWN	PVE_r1g2560	-3.37754		UPF0423 protein BMEII0885	I	Lipid transport and metabolism
DOWN	PVE_r1g2561	-2.16502		conserved hypothetical protein	S	Function unknown
DOWN	PVE_r1g2767	-5.12735		hypothetical secreted protein	S	Function unknown
DOWN	PVE_r1g2922	-3.00288		hypothetical protein	S	Function unknown
DOWN	PVE_r1g2964	-2.28458	ahpC	alkyl hydroperoxide reductase subunit C	V	Defense mechanisms
DOWN	PVE_r1g2979	-3.58324		dehydrogenase	Q	Secondary metabolites biosynthesis, transport and catabolism
DOWN	PVE_r1g2982	-2.40317	ygeA	uncharacterized protein YgeA	M	Cell wall/membrane/envelope biogenesis
DOWN	PVE_r1g3003	-2.3992		AMP-binding protein	I	Lipid transport and metabolism
DOWN	PVE_r1g3009	-2.14679		crotonase	I	Lipid transport and metabolism
DOWN	PVE_r1g3132	-2.52944		hypothetical secreted protein	S	Function unknown
DOWN	PVE_r1g3133	-2.62693		DNA polymerase III	L	Replication, recombination and repair
DOWN	PVE_r1g3134	-2.9886		cytochrome C	C	Energy production and conversion
DOWN	PVE_r1g3139	-2.02668		hypothetical protein	S	Function unknown
DOWN	PVE_r1g3142	-2.54704		ATPase	T	Signal transduction mechanisms
DOWN	PVE_r1g3152	-2.00077		hypothetical protein	T	Signal transduction mechanisms,[K
DOWN	PVE_r1g3156	-2.12903	osmY	OsmY domain-containing protein	S	Function unknown
DOWN	PVE_r1g3160	-2.65372	btr	transcriptional regulatory protein btr	T	Signal transduction mechanisms
DOWN	PVE_r1g3163	-2.05371		universal stress protein	T	Signal transduction mechanisms
DOWN	PVE_r1g3190	-2.33228		acetyltransferase Pa5475	O	Posttranslational modification, protein turnover, chaperones
DOWN	PVE_r1g3381	-2.46261		RND transporter MFP subunit	V	Defense mechanisms
DOWN	PVE_r1g3425	-2.59331	aceE	pyruvate dehydrogenase E1 component	C	Energy production and conversion
DOWN	PVE_r1g3499	-5.07601		hypothetical protein	S	Function unknown
DOWN	PVE_r1g3500	-7.2304		autotransporter adhesin	S	Function unknown
DOWN	PVE_r1g3501	-6.12419		hypothetical protein	S	Function unknown
DOWN	PVE_r1g3502	-5.10081		peptidase C39	R	General function prediction only
DOWN	PVE_r1g3503	-3.58868		hypothetical protein	S	Function unknown
DOWN	PVE_r1g3582	-2.93403		coproporphyrinogen III oxidase	H	Coenzyme transport and metabolism
DOWN	PVE_r1g3667	-2.12956	ycaC	uncharacterized protein YcaC	R	General function prediction only
DOWN	PVE_r1g3676	-3.51267		hypothetical protein	S	Function unknown
DOWN	PVE_r1g3685	-4.11111		uncharacterized protein PA2026	R	General function prediction only
DOWN	PVE_r1g3687	-3.29	araH	L-arabinose transport system permease protein AraH	G	Carbohydrate transport and metabolism
DOWN	PVE_r1g3689	-5.69131	araF	L-arabinose-binding periplasmic protein	G	Carbohydrate transport and metabolism
DOWN	PVE_r1g3690	-4.34611		senescence marker protein-30 family protein	G	Carbohydrate transport and metabolism
DOWN	PVE_r1g3691	-4.92047		alpha-ketoglutaric semialdehyde dehydrogenase	C	Energy production and conversion
DOWN	PVE_r1g3692	-5.33103	cguC	GguC protein	S	Function unknown
DOWN	PVE_r1g3693	-5.59399		MFS transporter	G	Carbohydrate transport and metabolism
DOWN	PVE_r1g3694	-5.97651	araC	L-arabonate dehydratase	G	Carbohydrate transport and metabolism
DOWN	PVE_r1g3762	-2.70965	adhP	alcohol dehydrogenase, propanol-preferring	G	Carbohydrate transport and metabolism
DOWN	PVE_r1g3768	-2.05036		universal stress protein	T	Signal transduction mechanisms
DOWN	PVE_r1g3839	-2.63134	aroF	phospho-2-dehydro-3-deoxyheptonate aldolase, Tyr-sensitive	E	Amino acid transport and metabolism
DOWN	PVE_r1g3892	-2.84371		hypothetical protein	S	Function unknown
DOWN	PVE_r1g3894	-3.30179	yegQ	uncharacterized protease YegQ	O	Posttranslational modification, protein turnover, chaperones
DOWN	PVE_r1g4011	-2.97748	msuE	FMN reductase (NADPH)	C	Energy production and conversion
DOWN	PVE_r1g4083	-3.73436		MFS transporter	G	Carbohydrate transport and metabolism
DOWN	PVE_r1g4095	-6.57382		alanyl-tRNa synthetase	J	Translation, ribosomal structure and biogenesis
DOWN	PVE_r1g4102	-2.28712		TetR family transcriptional regulator	K	Transcription
DOWN	PVE_r1g4106	-2.17148	ctpF	probable cation-transporting ATpase F	P	Inorganic ion transport and metabolism
DOWN	PVE_r1g4142	-2.19608		DeoR family transcriptional regulator	Q	Secondary metabolites biosynthesis, transport and catabolism
DOWN	PVE_r1g4143	-2.38239	htpG	chaperone protein HtpG	O	Posttranslational modification, protein turnover, chaperones
DOWN	PVE_r1g4149	-2.33514	sucD	succinyl-CoA ligase [ADP-forming] subunit alpha	C	Energy production and conversion
DOWN	PVE_r1g4150	-2.50947	sucC	succinyl-CoA ligase [ADP-forming] subunit beta	C	Energy production and conversion
DOWN	PVE_r1g4151	-2.07875	lpdG	dihydrolipoyl dehydrogenase	C	Energy production and conversion
DOWN	PVE_r1g4159	-2.09833	actP	cation/acetate symporter ActP	C	Energy production and conversion
DOWN	PVE_r1g4172	-2.80343	lldD	L-lactate dehydrogenase	C	Energy production and conversion
DOWN	PVE_r1g4394	-3.23292		cupin	S	Function unknown
DOWN	PVE_r1g4395	-3.33457		hypothetical protein	S	Function unknown
DOWN	PVE_r1g4396	-2.40755		hypothetical protein	S	Function unknown
DOWN	PVE_r1g4397	-2.96302		hypothetical protein	I	Lipid transport and metabolism
DOWN	PVE_r1g4398	-2.88718		hypothetical protein	R	General function prediction only
DOWN	PVE_r1g4420	-2.03436	ccoN1	Cbb3-type cytochrome c oxidase subunit CcoN1	C	Energy production and conversion
DOWN	PVE_r1g4421	-2.4004	ccoO	cytochrome-c oxidase, cbb3-type subunit II	C	Energy production and conversion
DOWN	PVE_r1g4428	-2.14452	ccoG2	cytochrome c oxidase accessory protein CcoG	C	Energy production and conversion
DOWN	PVE_r1g4433	-3.69331	hemN	oxygen-independent coproporphyrinogen-III oxidase	H	Coenzyme transport and metabolism
DOWN	PVE_r1g4459	-3.40141	ydcO	inner membrane protein YdcO	Q	Secondary metabolites biosynthesis, transport and catabolism
DOWN	PVE_r1g4529	-2.01124		hypothetical membrane protein	S	Function unknown
DOWN	PVE_r1g4670	-2.29306		nuclease PIN	P	Inorganic ion transport and metabolism
DOWN	PVE_r1g4707	-2.43861	zwf	glucose-6-phosphate 1-dehydrogenase	G	Carbohydrate transport and metabolism
DOWN	PVE_r1g4826	-2.13958	gap	glyceraldehyde-3-phosphate dehydrogenase	G	Carbohydrate transport and metabolism
DOWN	PVE_r1g4845	-2.8066	groL	60 kDa chaperonin	O	Posttranslational modification, protein turnover, chaperones
DOWN	PVE_r1g4846	-2.88594	groS	10 kDa chaperonin	O	Posttranslational modification, protein turnover, chaperones
DOWN	PVE_r1g4975	-2.87167		cytochrome C	C	Energy production and conversion
DOWN	PVE_r1g4997	-2.91032		membrane protein	M	Cell wall/membrane/envelope biogenesis
DOWN	PVE_r1g4998	-2.75505	lrgA	LrgA murein hydrolase regulator	R	General function prediction only
DOWN	PVE_r1g5053	-2.203	hibA	probable 3-hydroxyisobutyrate dehydrogenase	I	Lipid transport and metabolism
DOWN	PVE_r1g5054	-3.00712	ALDH6B2	methylmalonate-semialdehyde dehydrogenase	C	Energy production and conversion
DOWN	PVE_r1g5058	-2.12257		His-Xaa-Ser system protein HsxD	S	Function unknown
DOWN	PVE_r1g5059	-2.28141		hypothetical secreted protein	S	Function unknown
DOWN	PVE_r1g5119	-2.382	dnaK	chaperone protein DnaK	O	Posttranslational modification, protein turnover, chaperones
DOWN	PVE_r1g5128	-2.39994	glcA	glycolate permease glcA	C	Energy production and conversion
DOWN	PVE_r1g5129	-2.77337		Fe-S oxidoreductase	C	Energy production and conversion
DOWN	PVE_r1g5130	-2.45336		(Fe-S)-binding protein	C	Energy production and conversion
DOWN	PVE_r1g5362	-4.05881		outer membrane protein W	M	Cell wall/membrane/envelope biogenesis
DOWN	PVE_r1g5410	-2.35812	rpsQ	30S ribosomal protein S17	J	Translation, ribosomal structure and biogenesis
DOWN	PVE_r1g5738	-2.18816		oeroxiredoxin-like protein DDB_G0282517, mitochondrial	V	Defense mechanisms
DOWN	PVE_r1g6005	-3.60989	pycB	pyruvate carboxylase subunit B	C	Energy production and conversion
DOWN	PVE_r1g6006	-4.00831	cfiB	2-oxoglutarate carboxylase small subunit	I	Lipid transport and metabolism
DOWN	PVE_r2g0027	-2.48193		endonuclease DDE	X	Mobilome: prophages, transposons
DOWN	PVE_r2g0133	-2.25549	terE	tellurium resistance protein TerE	V	Defense mechanisms
DOWN	PVE_r2g0378	-2.53517		hypothetical protein	S	Function unknown
DOWN	PVE_r2g0379	-2.23394	cusC	cation efflux system protein cusc	M	Cell wall/membrane/envelope biogenesis
DOWN	PVE_r2g0674	-2.08346		hypothetical protein	S	Function unknown
DOWN	PVE_r2g0675	-2.27041		conserved hypothetical secreted protein	S	Function unknown
DOWN	PVE_r2g0707	-5.82891		glycosyl hydrolase	S	Function unknown
DOWN	PVE_r2g0708	-8.61184		glycosyl hydrolase	S	Function unknown
DOWN	PVE_r2g0710	-7.06756		conserved hypothetical protein	S	Function unknown
DOWN	PVE_r2g0711	-6.9557	dmpB	Metapyrocatechase	C	Energy production and conversion
DOWN	PVE_r2g0712	-6.41554	dmpC	2-hydroxymuconic semialdehyde dehydrogenase	C	Energy production and conversion
DOWN	PVE_r2g0713	-6.697	dmpD	2-hydroxymuconic semialdehyde dehydrogenase	C	Energy production and conversion
DOWN	PVE_r2g0714	-6.21658	dmpE	2-hydroxypent-2,4-dienoate hydratase	C	Energy production and conversion
DOWN	PVE_r2g0715	-6.65471	dmpF	acetaldehyde dehydrogenase	C	Energy production and conversion
DOWN	PVE_r2g0716	-6.56958	dmpG	4-hydroxy-2-oxovalerate aldolase	C	Energy production and conversion
DOWN	PVE_r2g0717	-6.06821	dmpH	4-oxalocrotonate decarboxylase	C	Energy production and conversion
DOWN	PVE_r2g0718	-5.81594		hypothetical protein	S	Function unknown
DOWN	PVE_r2g0727	-2.24821		conserved hypothetical membrane protein	S	Function unknown
DOWN	PVE_r2g0739	-2.77599	ipbAa	isopropylbenzene dioxygenase, large subunit	Q	Secondary metabolites biosynthesis, transport and catabolism
DOWN	PVE_r2g0740	-2.89926	ipbAb	isopropylbenzene dioxygenase, small subunit	Q	Secondary metabolites biosynthesis, transport and catabolism
DOWN	PVE_r2g0741	-3.20742	ipbAc	isopropylbenzene dioxygenase, ferredoxin subunit	Q	Secondary metabolites biosynthesis, transport and catabolism
DOWN	PVE_r2g0742	-2.82886	ipbAd	isopropylbenzene dioxygenase, ferredoxin reductase subunit	Q	Secondary metabolites biosynthesis, transport and catabolism
DOWN	PVE_r2g0827	-2.01157		endonuclease DDE	X	Mobilome: prophages, transposons
DOWN	PVE_p0207	-2.05582		integrase	X	Mobilome: prophages, transposons
DOWN	PVE_p0151	-5.46336		hypothetical secreted protein	S	Function unknown
DOWN	PVE_p0152	-3.41465	yhhJ	inner membrane transport permease YhhJ	V	Defense mechanisms
DOWN	PVE_p0153	-2.04563	rbbA	ribosome-associated ATPase	V	Defense mechanisms
DOWN	PVE_p0160	-2.80073		AraC family transcriptional regulator	K	Transcription
DOWN	PVE_p0163	-2.1984	ackA	acetate kinase	C	Energy production and conversion
DOWN	PVE_p0164	-2.64121	pta	phosphate acetyltransferase	C	Energy production and conversion
DOWN	PVE_p0166	-2.18949		phasin	S	Function unknown
DOWN	PVE_p0189	-4.1184	LDHD	probable D-lactate dehydrogenase, mitochondrial	C	Energy production and conversion
DOWN	PVE_p0191	-5.38273	yxjC	uncharacterized transporter YxjC	G	Carbohydrate transport and metabolism
DOWN	PVE_p0192	-6.41939	xylK	4-hydroxy-2-oxovalerate aldolase	G	Carbohydrate transport and metabolism
DOWN	PVE_p0193	-6.35188		acetaldehyde dehydrogenase 3	G	Carbohydrate transport and metabolism
DOWN	PVE_p0195	-2.09304		hypothetical protein	S	Function unknown

## Sheet: DATA2.GO_AMVSLQ-1H
DATA 2.	Enriched GO terms among the significantly differentially downregulated genes in cells growing on glass beads (AM) versus liquid media after 1h inoculation
AM versus Liquid - down
GO ID	Biological process	FDR	p-Value	No Test	No Reference	Total test set	No Annot Reference	TestSet Sequences
GO:0043640	benzoate catabolic process via hydroxylation	0.000131	1.54e-07	5	1	131	4453	PVE_r2g0716, PVE_r2g0713, PVE_r2g0711, PVE_r2g0712, PVE_r2g0717
GO:0042773	ATP synthesis coupled electron transport	0.0044	2.85e-05	4	3	131	4451	PVE_r1g2343, PVE_r1g2344, PVE_r1g2345, PVE_r1g2346
GO:0009098	leucine biosynthetic process	0.0235	0.000276	3	2	131	4452	PVE_r1g1926, PVE_r1g1928, PVE_r1g1925
GO:0090304	nucleic acid metabolic process	0.0356	0.000502	14	952	131	3502	PVE_r1g2541, PVE_r1g2542, PVE_r1g1076, PVE_r1g3133, PVE_r1g4102, PVE_r1g2447, PVE_r1g3160, PVE_r2g0674, PVE_r1g4095, PVE_r1g1459, PVE_r1g2514, PVE_p0195, PVE_r1g2532, PVE_p0207
GO:0044260	cellular macromolecule metabolic process	0.0104	9.22e-05	18	1190	131	3264	PVE_r1g2541, PVE_r1g2542, PVE_r1g1076, PVE_r1g3133, PVE_r1g4102, PVE_r1g2543, PVE_r1g5410, PVE_r1g3152, PVE_r1g3160, PVE_r2g0674, PVE_r1g4095, PVE_r1g1459, PVE_r1g2514, PVE_r1g1822, PVE_r1g2447, PVE_p0195, PVE_r1g2532, PVE_p0207

## Sheet: DATA3.DE_SandvsAM-1H
DATA 3.	Complete list of differentially expressed genes in Sand-1H versus AM-1H (FDR<0.05)
Regulation	Gene ID	log2FC	Gene	Gene function
UP	PVE_r1g0095	2.12848		hypothetical protein
UP	PVE_r1g0134	2.22027	yvbT	Uncharacterized protein YvbT
UP	PVE_r1g0155	2.20974		hypothetical membrane protein
UP	PVE_r1g0164	2.85122	katE	Catalase HPII
UP	PVE_r1g0182	8.74274		hypothetical protein
UP	PVE_r1g0183	7.1264		hypothetical membrane protein
UP	PVE_r1g0184	7.73047		Uncharacterized protein PA5481
UP	PVE_r1g0206	2.27716	gcdh	Glutaryl-CoA dehydrogenase, mitochondrial
UP	PVE_r1g0242	2.7753	pgaA	membrane protein
UP	PVE_r1g0243	2.56858	pgaB	Poly-beta-1,6-N-acetyl-D-glucosamine N-deacetylase
UP	PVE_r1g0244	2.28883	pgaC	Poly-beta-1,6-N-acetyl-D-glucosamine synthase
UP	PVE_r1g0245	2.71684	pgaD	biofilm PGA synthesis protein PgaD
UP	PVE_r1g0259	2.17883	yfbK	Uncharacterized protein YfbK
UP	PVE_r1g0410	2.93562		N-formimino-L-glutamate deiminase
UP	PVE_r1g0413	2.84309	hutU	Urocanate hydratase
UP	PVE_r1g0443	2.06343		poly(3-hydroxyalkanoate) granule-associated protein PhaI
UP	PVE_r1g0450	2.41517	hslU	ATP-dependent protease ATPase subunit HslU
UP	PVE_r1g0451	2.38579	hslV	ATP-dependent protease subunit HslV
UP	PVE_r1g0609	2.66812		hypothetical protein
UP	PVE_r1g0613	3.25726		bacterioferritin
UP	PVE_r1g0681	2.39025	copA	Copper-exporting P-type ATPase A
UP	PVE_r1g0683	2.80488		hypothetical protein
UP	PVE_r1g0686	2.32238		NADPH:quinone reductase
UP	PVE_r1g0687	2.0844		monooxygenase
UP	PVE_r1g0699	2.64932		Omega-amino acid--pyruvate aminotransferase
UP	PVE_r1g0710	2.80522		HPr
UP	PVE_r1g0716	2.05672		short chain fatty acid transporter
UP	PVE_r1g0748	2.11827		Conserved hypothetical secreted protein
UP	PVE_r1g0749	2.21088		hypothetical protein
UP	PVE_r1g0765	2.00058		hypothetical protein
UP	PVE_r1g0858	2.68667	clpB	Chaperone protein ClpB
UP	PVE_r1g1064	2.23942		ATPase
UP	PVE_r1g1095	2.36049	hmgA	Homogentisate 1,2-dioxygenase
UP	PVE_r1g1119	2.05576		ribosomal subunit interface protein
UP	PVE_r1g1161	2.36719	lon2	Lon protease 2
UP	PVE_r1g1163	2.45215		hypothetical protein
UP	PVE_r1g1164	2.16443	pgdA	Peptidoglycan deacetylase
UP	PVE_r1g1165	2.0276		MFS transporter
UP	PVE_r1g1226	2.34907	glpD	Glycerol-3-phosphate dehydrogenase
UP	PVE_r1g1235	2.24233	bfr	Bacterioferritin
UP	PVE_r1g1318	3.48659		membrane protein
UP	PVE_r1g1319	3.24247		chromosome partitioning protein ParA
UP	PVE_r1g1433	2.01564		hypothetical membrane protein
UP	PVE_r1g1480	2.32068	yiaY	Probable alcohol dehydrogenase
UP	PVE_r1g1633	2.12731		universal stress protein A
UP	PVE_r1g1636	2.07457	fadB	Fatty acid oxidation complex subunit alpha
UP	PVE_r1g1659	3.48406		hypothetical protein
UP	PVE_r1g1743	5.3781		hypothetical membrane protein
UP	PVE_r1g1744	5.40297	kdpA	Potassium-transporting ATPase A chain
UP	PVE_r1g1745	5.63663	kdpB	Potassium-transporting ATPase B chain
UP	PVE_r1g1746	2.73739	kdpC	Potassium-transporting ATPase C chain
UP	PVE_r1g1952	3.19517		LacI family transcriptional regulator
UP	PVE_r1g1953	2.24099	rbsA3	Ribose import ATP-binding protein RbsA 3
UP	PVE_r1g2041	2.03289		hypothetical protein
UP	PVE_r1g2130	2.06859	lpdV	Dihydrolipoyl dehydrogenase
UP	PVE_r1g2131	3.06695	bkdB	Lipoamide acyltransferase component of branched-chain alpha-keto acid dehydrogenase complex
UP	PVE_r1g2132	3.65365	bkdA2	2-oxoisovalerate dehydrogenase subunit beta
UP	PVE_r1g2133	3.43801	bkdA1	2-oxoisovalerate dehydrogenase subunit alpha
UP	PVE_r1g2138	2.55592		GfdT protein
UP	PVE_r1g2139	3.59416		sensor histidine kinase
UP	PVE_r1g2142	3.4325		multidrug ABC transporter permease
UP	PVE_r1g2143	2.655		2-phenylethanol ABC transporter ATP-binding protein
UP	PVE_r1g2144	3.3223		membrane protein
UP	PVE_r1g2145	2.52686		branched-chain amino acid ABC transporter substrate-binding protein
UP	PVE_r1g2147	2.53782		sensor histidine kinase
UP	PVE_r1g2148	3.39353	exaE	Transcriptional activator protein ExaE
UP	PVE_r1g2149	2.26129		hypothetical protein
UP	PVE_r1g2150	4.94563		hypothetical protein
UP	PVE_r1g2151	5.98749	qedA	Quinoprotein ethanol dehydrogenase
UP	PVE_r1g2152	3.86107		cytochrome C
UP	PVE_r1g2153	3.77777		amino acid ABC transporter substrate-binding protein
UP	PVE_r1g2154	3.40442		sulfur oxidation protein SoxZ
UP	PVE_r1g2155	4.0558		beta-lactamase
UP	PVE_r1g2156	4.35426	qedA	Quinoprotein ethanol dehydrogenase
UP	PVE_r1g2157	4.55473	aldA	Aldehyde dehydrogenase
UP	PVE_r1g2174	2.17973	dht	D-hydantoinase/dihydropyrimidinase
UP	PVE_r1g2189	2.05072		hypothetical protein
UP	PVE_r1g2214	2.13397	tciA	tellurite resistance
UP	PVE_r1g2215	2.61446		hypothetical protein
UP	PVE_r1g2294	2.22268	Mccc2	Methylcrotonoyl-CoA carboxylase beta chain, mitochondrial
UP	PVE_r1g2295	3.20899		Isovaleryl-CoA dehydrogenase, mitochondrial
UP	PVE_r1g2296	3.15647	yngI	Putative acyl-CoA synthetase YngI
UP	PVE_r1g2298	2.46305		MerR family transcriptional regulator
UP	PVE_r1g2344	2.25171	nuoM	NADH-quinone oxidoreductase subunit M
UP	PVE_r1g2348	2.34553	nuoI	NADH-quinone oxidoreductase subunit I
UP	PVE_r1g2356	3.10124	aceA	Isocitrate lyase
UP	PVE_r1g2365	2.10914	icd	Isocitrate dehydrogenase [NADP]
UP	PVE_r1g2367	2.62974		Conserved hypothetical protein
UP	PVE_r1g2378	2.07997	yqjG	Glutathionyl-hydroquinone reductase YqjG
UP	PVE_r1g2384	2.08533		carnitine dehydratase
UP	PVE_r1g2386	2.67008	yohC	Inner membrane protein YohC
UP	PVE_r1g2444	3.5661	mro	Aldose 1-epimerase
UP	PVE_r1g2446	2.41533		S-transferase
UP	PVE_r1g2518	2.03617		Conserved hypothetical secreted protein
UP	PVE_r1g2544	2.58795		major facilitator transporter
UP	PVE_r1g2545	3.79656	narK	Nitrate/nitrite transporter NarK
UP	PVE_r1g2546	3.72097	narG	Respiratory nitrate reductase 1 alpha chain
UP	PVE_r1g2547	3.50718	narY	Respiratory nitrate reductase 2 beta chain
UP	PVE_r1g2548	2.8374	narJ	nitrate reductase molybdenum cofactor assembly chaperone
UP	PVE_r1g2549	2.59886	narI	Respiratory nitrate reductase 1 gamma chain
UP	PVE_r1g2550	2.03442		peptidylprolyl isomerase
UP	PVE_r1g2551	2.23185	moaA1	Cyclic pyranopterin monophosphate synthase 1
UP	PVE_r1g2561	2.53679		Conserved hypothetical protein
UP	PVE_r1g2636	2.41515	poxB	Pyruvate dehydrogenase [ubiquinone]
UP	PVE_r1g2674	2.53247	mdeA	Methionine gamma-lyase
UP	PVE_r1g2693	2.6153		5-dehydro-2-deoxygluconokinase
UP	PVE_r1g2694	2.67759	mocC	Rhizopine catabolism protein MocC
UP	PVE_r1g2695	2.21514	iolB	5-deoxy-glucuronate isomerase
UP	PVE_r1g2697	2.0577	iolG	Inositol 2-dehydrogenase
UP	PVE_r1g2699	3.67962		hypothetical protein
UP	PVE_r1g2700	3.16587	mocB	Putative rhizopine-binding protein
UP	PVE_r1g2701	2.98162		Putative ribose/galactose/methyl galactoside import ATP-binding protein
UP	PVE_r1g2702	2.21497	rbsC	Ribose import permease protein RbsC ABC transporter
UP	PVE_r1g2750	2.01072		Baeyer-Villiger monooxygenase
UP	PVE_r1g2787	2.26068		aminoglycoside phosphotransferase
UP	PVE_r1g2802	2.24409		acyl-CoA dehydrogenase
UP	PVE_r1g2803	2.25502		2-methylcitrate dehydratase
UP	PVE_r1g2866	2.04364	glgX	Glycogen operon protein GlgX homolog
UP	PVE_r1g2876	2.30068		hypothetical protein
UP	PVE_r1g2974	2.5254	hpd	4-hydroxyphenylpyruvate dioxygenase
UP	PVE_r1g3000	2.27869	kaiC	circadian clock protein KaiC
UP	PVE_r1g3003	3.50616		AMP-binding protein
UP	PVE_r1g3004	3.07891	scu	3-hydroxyacyl-CoA dehydrogenase type-2
UP	PVE_r1g3005	2.75834		Probable acetyl-CoA acetyltransferase
UP	PVE_r1g3009	2.03029		crotonase
UP	PVE_r1g3037	2.28761		hypothetical protein
UP	PVE_r1g3130	2.15371	arcD	Arginine/ornithine antiporter
UP	PVE_r1g3142	2.0548		ATPase
UP	PVE_r1g3160	2.80136	btr	Transcriptional regulatory protein btr
UP	PVE_r1g3163	2.3627		universal stress protein
UP	PVE_r1g3164	2.07617		universal stress protein
UP	PVE_r1g3179	2.1732		Thermostable hemolysin
UP	PVE_r1g3180	2.14298		long-chain acyl-CoA synthetase
UP	PVE_r1g3215	3.11644		Putative quercetin 2,3-dioxygenase PA1210
UP	PVE_r1g3332	2.1542	puuA	Gamma-glutamylputrescine synthetase PuuA
UP	PVE_r1g3425	2.12317	aceE	Pyruvate dehydrogenase E1 component
UP	PVE_r1g3445	3.44024	glgE	Alpha-1,4-glucan:maltose-1-phosphate maltosyltransferase
UP	PVE_r1g3446	2.56766		hypothetical protein
UP	PVE_r1g3447	2.16364		Conserved hypothetical protein
UP	PVE_r1g3461	2.73487		sugar ABC transporter substrate-binding protein
UP	PVE_r1g3462	2.07885		sugar ABC transporter permease
UP	PVE_r1g3472	4.0994		magnesium transporter
UP	PVE_r1g3473	5.25452		carboxylate--amine ligase
UP	PVE_r1g3499	4.05604		hypothetical protein
UP	PVE_r1g3500	4.88573		autotransporter adhesin
UP	PVE_r1g3501	3.61574		hypothetical protein
UP	PVE_r1g3502	2.70015		peptidase C39
UP	PVE_r1g3513	2.23037		hypothetical secreted protein
UP	PVE_r1g3535	2.25238	evpB	EvpB family type VI secretion protein
UP	PVE_r1g3685	2.32157		Uncharacterized protein PA2026
UP	PVE_r1g3687	2.48303	araH	L-arabinose transport system permease protein AraH
UP	PVE_r1g3689	4.74906	araF	L-arabinose-binding periplasmic protein
UP	PVE_r1g3690	3.39288		senescence marker protein-30 family protein
UP	PVE_r1g3691	3.76372		Alpha-ketoglutaric semialdehyde dehydrogenase
UP	PVE_r1g3692	3.45345	cguC	GguC protein
UP	PVE_r1g3693	3.61868		MFS transporter
UP	PVE_r1g3694	3.65252	araC	L-arabonate dehydratase
UP	PVE_r1g3719	2.35884	argT	Lysine/arginine/ornithine-binding periplasmic protein
UP	PVE_r1g3768	2.69083		universal stress protein
UP	PVE_r1g3860	3.64013	alkJ	Alcohol dehydrogenase [acceptor]
UP	PVE_r1g3861	3.42981		major facilitator transporter
UP	PVE_r1g3867	5.07626	scoA	Probable succinyl-CoA:3-ketoacid coenzyme A transferase subunit A
UP	PVE_r1g3868	5.07587	lpsJ	Succinyl-CoA:3-ketoacid coenzyme A transferase subunit B
UP	PVE_r1g3869	2.69141	atoB	Acetyl-CoA acetyltransferase
UP	PVE_r1g3899	2.76539		transcriptional regulator
UP	PVE_r1g3900	2.90979		peptidase
UP	PVE_r1g3901	2.93948		peptidase
UP	PVE_r1g3933	2.21718		chemotaxis protein CheY
UP	PVE_r1g3992	2.51919		Uncharacterized protein C4H3.03c
UP	PVE_r1g4011	2.65334	msuE	FMN reductase (NADPH)
UP	PVE_r1g4095	5.0023		alanyl-tRNA synthetase
UP	PVE_r1g4097	2.19196	cat1	Succinyl-CoA:coenzyme A transferase
UP	PVE_r1g4098	2.74938		acyl-CoA dehydrogenase
UP	PVE_r1g4101	2.53764	hbd	3-hydroxybutyryl-CoA dehydrogenase
UP	PVE_r1g4102	3.49517		TetR family transcriptional regulator
UP	PVE_r1g4143	2.69606	htpG	Chaperone protein HtpG
UP	PVE_r1g4186	3.44338		asparagine synthase
UP	PVE_r1g4187	3.25826		GNAT family acetyltransferase
UP	PVE_r1g4188	2.95945		peptidase M42
UP	PVE_r1g4192	3.30085		hypothetical membrane protein
UP	PVE_r1g4199	7.46041		hypothetical protein
UP	PVE_r1g4330	2.06306		hypothetical membrane protein
UP	PVE_r1g4358	2.25689		L-sorbosone dehydrogenase
UP	PVE_r1g4379	3.93804	gbuA	Guanidinobutyrase
UP	PVE_r1g4380	3.20376		ketosteroid isomerase
UP	PVE_r1g4383	3.27121		hypothetical protein
UP	PVE_r1g4384	2.07664	yneJ	Uncharacterized HTH-type transcriptional regulator YneJ
UP	PVE_r1g4391	2.59123		transcriptional regulator
UP	PVE_r1g4529	3.52176		hypothetical membrane protein
UP	PVE_r1g4535	2.36885		Conserved hypothetical protein
UP	PVE_r1g4555	3.88606		Conserved hypothetical secreted protein
UP	PVE_r1g4610	4.06677		ArsR family transcriptional regulator
UP	PVE_r1g4611	3.12376		YeeE/YedE family protein
UP	PVE_r1g4612	2.69389		membrane protein
UP	PVE_r1g4613	2.63187		hypothetical membrane protein
UP	PVE_r1g4614	2.95194		hypothetical protein
UP	PVE_r1g4623	6.34953		hypothetical secreted protein
UP	PVE_r1g4624	6.01164		hypothetical membrane protein
UP	PVE_r1g4667	2.81021		Conserved hypothetical secreted protein
UP	PVE_r1g4672	2.0645		allophanate hydrolase
UP	PVE_r1g4696	3.01632		hypothetical protein
UP	PVE_r1g4702	7.59222		aldehyde dehydrogenase
UP	PVE_r1g4706	2.11357	pgl	6-phosphogluconolactonase
UP	PVE_r1g4707	2.60523	zwf	Glucose-6-phosphate 1-dehydrogenase
UP	PVE_r1g4714	2.58849		Probable sugar-binding periplasmic protein
UP	PVE_r1g4733	2.99616		hypothetical protein
UP	PVE_r1g4734	2.62473		Leucyl aminopeptidase (aminopeptidase T)
UP	PVE_r1g4826	2.44026	gap	Glyceraldehyde-3-phosphate dehydrogenase
UP	PVE_r1g4845	2.50176	groL	60 kDa chaperonin
UP	PVE_r1g4846	2.46038	groS	10 kDa chaperonin
UP	PVE_r1g4864	2.27869		hypothetical protein
UP	PVE_r1g4893	2.10443		hypothetical protein
UP	PVE_r1g4895	2.74462		maltoporin
UP	PVE_r1g4896	3.2308	treA	Trehalose-6-phosphate hydrolase
UP	PVE_r1g4897	2.85716	treP	PTS system trehalose-specific EIIBC component
UP	PVE_r1g4971	2.03721		transcriptional regulator
UP	PVE_r1g4987	5.6873	hmp	Flavohemoprotein
UP	PVE_r1g4996	2.25655		Putative aldolase class 2 protein PA3430
UP	PVE_r1g4997	2.38717		membrane protein
UP	PVE_r1g4998	2.38694	lrgA	LrgA murein hydrolase regulator
UP	PVE_r1g5053	2.83157	hibA	Probable 3-hydroxyisobutyrate dehydrogenase, mitochondrial
UP	PVE_r1g5054	3.62567	ALDH6B2	Methylmalonate-semialdehyde dehydrogenase [acylating], mitochondrial
UP	PVE_r1g5099	8.29695		ornithine aminotransferase
UP	PVE_r1g5119	3.10355	dnaK	Chaperone protein DnaK
UP	PVE_r1g5120	2.83744	grpE	Protein GrpE
UP	PVE_r1g5128	3.1917	glcA	Glycolate permease GlcA
UP	PVE_r1g5129	3.58308		Fe-S oxidoreductase
UP	PVE_r1g5130	3.33405		(Fe-S)-binding protein
UP	PVE_r1g5131	2.83889		hypothetical protein
UP	PVE_r1g5132	2.55637		4Fe-4S ferredoxin
UP	PVE_r1g5133	2.13584		hypothetical secreted protein
UP	PVE_r1g5171	2.37871	acxA	Acetone carboxylase beta subunit
UP	PVE_r1g5198	2.02479		hypothetical protein
UP	PVE_r1g5203	2.14481		hypothetical protein
UP	PVE_r1g5212	2.13708	greAB	elongation factor GreAB
UP	PVE_r1g5225	2.37516		LuxR family transcriptional regulator
UP	PVE_r1g5236	2.69073	aroQ2	3-dehydroquinate dehydratase 2
UP	PVE_r1g5237	2.00338	aroE	Shikimate dehydrogenase (NADP(+))
UP	PVE_r1g5257	2.51222		ABC transporter substrate-binding protein
UP	PVE_r1g5268	2.14388	aidB	Putative acyl-CoA dehydrogenase AidB
UP	PVE_r1g5362	2.07325		outer membrane protein W
UP	PVE_r1g5410	2.09118	rpsQ	30S ribosomal protein S17
UP	PVE_r1g5421	2.25795	tuf	Elongation factor Tu
UP	PVE_r1g5425	2.0325	rpoC	DNA-directed RNA polymerase subunit beta'
UP	PVE_r1g5460	2.42649		spermidine/putrescine ABC transporter substrate-binding protein
UP	PVE_r1g5461	2.12052	potA	Spermidine/putrescine import ATP-binding protein PotA
UP	PVE_r1g5475	2.38067	yeaG	Uncharacterized protein YeaG
UP	PVE_r1g5476	2.10246		UPF0229 protein PFLU_5583
UP	PVE_r1g5494	2.74208	pqqB	Coenzyme PQQ synthesis protein B
UP	PVE_r1g5495	2.65553	pqqC	Pyrroloquinoline-quinone synthase
UP	PVE_r1g5496	2.95898	pqqD	Coenzyme PQQ synthesis protein D
UP	PVE_r1g5497	2.03644	pqqE	Coenzyme PQQ synthesis protein E
UP	PVE_r1g5504	2.33374		acyl-CoA dehydrogenase
UP	PVE_r1g5623	2.17565		malonate decarboxylase subunit epsilon
UP	PVE_r1g5624	2.00551	mdcG	Phosphoribosyl-dephospho-CoA transferase
UP	PVE_r1g5628	2.05079	mdcB	Probable 2-(5''-triphosphoribosyl)-3'-dephosphocoenzyme-A synthase
UP	PVE_r1g5738	2.4742		Peroxiredoxin-like protein DDB_G0282517, mitochondrial
UP	PVE_r1g5744	2.81162		hypothetical protein
UP	PVE_r1g5896	2.28143	dadA	D-amino acid dehydrogenase
UP	PVE_r1g5937	2.02522		type VI secretion protein
UP	PVE_r1g6005	3.26851	pycB	Pyruvate carboxylase subunit B
UP	PVE_r1g6006	3.02479	cfiB	2-oxoglutarate carboxylase small subunit
UP	PVE_r1g6092	2.4355	copD	Copper resistance protein D
UP	PVE_r1g6093	4.52959	copC	Copper resistance protein C
UP	PVE_r1g6095	2.33676	copR	Transcriptional activator protein CopR
UP	PVE_r1g6096	5.12471		hypothetical protein
UP	PVE_r1g6097	2.45951		plastocyanin
UP	PVE_r1g6099	3.51063		hypothetical protein
UP	PVE_r2g0027	2.4289		endonuclease DDE
UP	PVE_r2g0057	2.18403		hypothetical membrane protein
UP	PVE_r2g0090	2.18718		hypothetical protein
UP	PVE_r2g0708	4.6939		glycosyl hydrolase
UP	PVE_r2g0710	4.03886		Conserved hypothetical protein
UP	PVE_r2g0711	4.117	dmpB	Metapyrocatechase
UP	PVE_r2g0712	3.68873	dmpC	2-hydroxymuconic semialdehyde dehydrogenase
UP	PVE_r2g0713	3.84762	dmpD	2-hydroxymuconic semialdehyde dehydrogenase
UP	PVE_r2g0714	3.6378	dmpE	2-hydroxypent-2,4-dienoate hydratase
UP	PVE_r2g0715	4.09981	dmpF	Acetaldehyde dehydrogenase
UP	PVE_r2g0716	3.93231	dmpG	4-hydroxy-2-oxovalerate aldolase
UP	PVE_r2g0717	3.49053	dmpH	4-oxalocrotonate decarboxylaseÊ
UP	PVE_r2g0718	3.5035		hypothetical protein
UP	PVE_r2g0739	2.28572	ipbAa	Isopropylbenzene dioxygenase, iron-sulfur protein, large subunit
UP	PVE_r2g0740	2.1711	ipbAb	Isopropylbenzene dioxygenase, iron-sulfur protein, small subunit
UP	PVE_r2g0741	2.11542	ipbAc	Isopropylbenzene dioxygenase, ferredoxin subunitÊ
UP	PVE_p0027	2.9857		hypothetical protein
UP	PVE_p0029	2.96951		hypothetical protein
UP	PVE_p0031	3.05557		hypothetical protein
UP	PVE_p0032	3.79919		Conserved hypothetical protein
UP	PVE_p0033	4.48819		hypothetical protein
UP	PVE_p0034	2.28593	oprD	Porin D
UP	PVE_p0039	2.16533		cytochrome C
UP	PVE_p0040	2.90376		hypothetical protein
UP	PVE_p0047	2.29913		hypothetical membrane protein
UP	PVE_p0049	2.99994	copB	Copper resistance protein B
UP	PVE_p0050	3.18896		hypothetical secreted protein
UP	PVE_p0051	3.0223	copA	Copper resistance protein A
UP	PVE_p0052	4.04492		hypothetical secreted protein
UP	PVE_p0053	2.61143	flgB	flagellar basal body rod protein FlgB
UP	PVE_p0054	2.68349		hypothetical protein
UP	PVE_p0151	2.4548		hypothetical secreted protein
UP	PVE_p0166	2.21282		phasin
UP	PVE_p0189	3.46172	LDHD	Probable D-lactate dehydrogenase, mitochondrial
UP	PVE_p0191	4.27798	yxjC	Uncharacterized transporter YxjC
UP	PVE_p0192	5.1832	xylK	4-hydroxy-2-oxovalerate aldolase
UP	PVE_p0193	5.10139		Acetaldehyde dehydrogenase 3
UP	PVE_p0288	2.51646		SAM-dependent methyltransferase
UP	PVE_p0289	2.48858	inaA	InaA protein
UP	PVE_p0290	2.12849		Conserved hypothetical membrane protein
DOWN	PVE_r2g0839	-4.30012	nahI	2-hydroxymuconic semialdehyde dehydrogenase
DOWN	PVE_r2g0840	-3.45212	nahN	2-hydroxymuconic semialdehyde hydrolase
DOWN	PVE_r2g0841	-3.14825	nahL	2-oxypent-4-enoate hydratase
DOWN	PVE_r1g0491	-2.28862		3-oxoacyl-ACP synthase
DOWN	PVE_r1g812	-2.20938	ispE	4-diphosphocytidyl-2-C-methyl-D-erythritol kinase
DOWN	PVE_r2g0843	-2.4133	nahM	4-hydroxy-2-oxovalerate aldolase
DOWN	PVE_r1g1381	-2.19222	surE	5'-nucleotidase SurE
DOWN	PVE_r1g0429	-2.66674		ABC transporter permease
DOWN	PVE_r2g0842	-2.54222	nahO	Acetaldehyde dehydrogenase
DOWN	PVE_r1g5534	-2.00473		acyltransferase
DOWN	PVE_r1g0614	-2.66791	Lipase	alpha beta hydrolase
DOWN	PVE_r1g0428	-2.1208		amino acid ABC transporter substrate-binding protein
DOWN	PVE_r1g979	-2.21113		aminopeptidase
DOWN	PVE_r1g5987	-2.64365	aspA	Aspartate ammonia-lyase
DOWN	PVE_r2g0846	-3.20573	nahX	ATP:cob(I)alamin adenosyltransferase
DOWN	PVE_r2g0902	-2.473		ATPase
DOWN	PVE_r1g1342	-2.31925		beta-(1-3)-glucosyl transferase
DOWN	PVE_r1g0502	-2.18308	zapA	Cell division protein ZapA
DOWN	PVE_r2g0884	-4.21563		conjugal transfer protein
DOWN	PVE_r2g0891	-5.68645		conjugal transfer protein
DOWN	PVE_r1g0456	-2.90726		Conserved hypothetical protein
DOWN	PVE_r1g0842	-2.02563		Conserved hypothetical protein
DOWN	PVE_r1g1999	-2.02478		Conserved hypothetical protein
DOWN	PVE_r1g2369	-3.12025		Conserved hypothetical protein
DOWN	PVE_r1g4091	-2.92584		Conserved hypothetical protein
DOWN	PVE_r2g0832	-3.67958		Conserved hypothetical protein
DOWN	PVE_r2g0874	-5.80478		Conserved hypothetical protein
DOWN	PVE_r2g0879	-5.70904		Conserved hypothetical protein
DOWN	PVE_r2g0895	-3.06174	actP	Copper-transporting P-type ATPase
DOWN	PVE_r2g0850	-3.10967		FAD-linked oxidase
DOWN	PVE_r1g1031	-2.21556		Fe-S oxidoreductase
DOWN	PVE_r1g6074	-2.14992	fbpB	Fe(3+)-transport system permease protein SfuB
DOWN	PVE_r2g0837	-4.69873	nahT	Ferredoxin, plant-type
DOWN	PVE_r1g1801	-2.02282	alaA	Glutamate-pyruvate aminotransferase AlaA
DOWN	PVE_r1g430	-2.1347	glnQ	Glutamine transport ATP-binding protein GlnQ
DOWN	PVE_r2g0835	-2.9848	nahR	HTH-type transcriptional activator NahR (instead of nagR)
DOWN	PVE_r1g5144	-2.13946		hypothetical membrane protein
DOWN	PVE_r1g5193	-2.01485		hypothetical membrane protein
DOWN	PVE_r2g0896	-3.0008		hypothetical membrane protein
DOWN	PVE_r1g0254	-3.06243		hypothetical protein
DOWN	PVE_r1g0255	-3.23167		hypothetical protein
DOWN	PVE_r1g0611	-5.40506		hypothetical protein
DOWN	PVE_r1g0612	-2.47708		hypothetical protein
DOWN	PVE_r1g0635	-2.53364		hypothetical protein
DOWN	PVE_r1g0887	-2.06765		hypothetical protein
DOWN	PVE_r1g0985	-2.02556		hypothetical protein
DOWN	PVE_r1g1123	-2.79091		hypothetical protein
DOWN	PVE_r1g1242	-2.09669		hypothetical protein
DOWN	PVE_r1g1255	-2.04668		hypothetical protein
DOWN	PVE_r1g1997	-2.57079		hypothetical protein
DOWN	PVE_r1g2003	-2.16991		hypothetical protein
DOWN	PVE_r1g2394	-2.45806		hypothetical protein
DOWN	PVE_r1g2932	-2.09975		hypothetical protein
DOWN	PVE_r1g3013	-3.594		hypothetical protein
DOWN	PVE_r1g3585	-2.01564		hypothetical protein
DOWN	PVE_r1g4460	-2.23981		hypothetical protein
DOWN	PVE_r1g4805	-2.22376		hypothetical protein
DOWN	PVE_r1g4806	-2.35968		hypothetical protein
DOWN	PVE_r1g4876	-2.07803		hypothetical protein
DOWN	PVE_r1g5483	-3.0616		hypothetical protein
DOWN	PVE_r1g5875	-2.10935		hypothetical protein
DOWN	PVE_r1g5913	-2.2534		hypothetical protein
DOWN	PVE_r2g0003	-3.49084		hypothetical protein
DOWN	PVE_r2g0423	-2.31745		hypothetical protein
DOWN	PVE_r2g0834	-4.60522		hypothetical protein
DOWN	PVE_r2g0848	-2.46603		hypothetical protein
DOWN	PVE_r2g0852	-4.52364		hypothetical protein
DOWN	PVE_r2g0857	-4.67476		hypothetical protein
DOWN	PVE_r2g0859	-5.35352		hypothetical protein
DOWN	PVE_r2g0860	-3.12141		hypothetical protein
DOWN	PVE_r2g0861	-4.87514		hypothetical protein
DOWN	PVE_r2g0872	-4.30726		hypothetical protein
DOWN	PVE_r2g0878	-5.24958		hypothetical protein
DOWN	PVE_r2g0880	-5.09094		hypothetical protein
DOWN	PVE_r2g0881	-3.94571		hypothetical protein
DOWN	PVE_r2g0885	-3.85224		hypothetical protein
DOWN	PVE_r2g0886	-3.70128		hypothetical protein
DOWN	PVE_r2g0887	-4.44469		hypothetical protein
DOWN	PVE_r2g0898	-4.03641		hypothetical protein
DOWN	PVE_r1g0322	-2.98591		hypothetical secreted protein
DOWN	PVE_r1g3890	-2.33237		hypothetical secreted protein
DOWN	PVE_r2g0865	-4.14711		integrase
DOWN	PVE_r1g3603	-3.12811	fecR	iron dicitrate transport regulator FecR
DOWN	PVE_r2g0856	-4.91188		LysR family transcriptional regulator
DOWN	PVE_r1g1193	-2.4333		membrane protein
DOWN	PVE_r1g5795	-2.02545		membrane protein
DOWN	PVE_r2g0838	-3.85206	nahH	Metapyrocatechase-C
DOWN	PVE_r1g3846	-2.45654		peptidylprolyl isomerase
DOWN	PVE_r1g4851	-2.03917		permease
DOWN	PVE_r1g4878	-2.10187	purT	Phosphoribosylglycinamide formyltransferase 2
DOWN	PVE_r1g886	-2.22118		PKHD-type hydroxylase Pfl01_0799
DOWN	PVE_r2g0897	-2.27265		plastocyanin
DOWN	PVE_r1g5754	-2.56274		Probable binding protein component of ABC iron transporter PA5217
DOWN	PVE_r2g0882	-4.72402		putative DNA recombination protein
DOWN	PVE_r2g0858	-4.76338		putative transcription regulator protein
DOWN	PVE_r1g1254	-2.13629		pyocin R2, holin
DOWN	PVE_r2g0883	-3.78911		relaxase
DOWN	PVE_r2g0101	-2.34675		response regulator
DOWN	PVE_r1g0811	-2.54778	prs	Ribose-phosphate pyrophosphokinase
DOWN	PVE_r1g5471	-2.13356	rsmA	Ribosomal RNA small subunit methyltransferase A
DOWN	PVE_r1g2123	-2.02544		RNA polymerase sigma factor
DOWN	PVE_r1g3602	-2.09257		RNA polymerase sigma factor
DOWN	PVE_r1g3753	-2.0075		RNA polymerase sigma factor
DOWN	PVE_r1g1126	-2.05461		RNA polymerase subunit sigma-24
DOWN	PVE_r1g5964	-2.32627	alkT	Rubredoxin-NAD(+) reductase
DOWN	PVE_r2g0836	-2.76301	nahG	Salicylate hydroxylase
DOWN	PVE_r2g0893	-3.04175		sex pilus assembly protein
DOWN	PVE_r2g0862	-3.31166	ssb	Single-stranded DNA-binding protein
DOWN	PVE_r1g1312	-2.10402		TetR family transcriptional regulator
DOWN	PVE_r1g4835	-2.153		thiol oxidoreductase
DOWN	PVE_r1g2432	-2.27017		TonB-denpendent receptor
DOWN	PVE_r1g2434	-2.4526		TonB-dependent receptor
DOWN	PVE_r1g0666	-2.37158		translation initiation factor Sui1
DOWN	PVE_r1g4442	-2.69936		transporter
DOWN	PVE_r2g0849	-4.94119		transposase
DOWN	PVE_r2g0876	-5.59497		transposase
DOWN	PVE_r2g0892	-4.39887		transposase
DOWN	PVE_r2g0851	-5.26521		Transposase for insertion sequence element IS1328
DOWN	PVE_r2g0833	-4.53246		Transposase for insertion sequence element IS629
DOWN	PVE_r2g0831	-3.07746	insH5	Transposase InsH for insertion sequence element IS5Y
DOWN	PVE_r1g1380	-2.51359	truD	tRNA pseudouridine synthase D
DOWN	PVE_r2g0889	-4.97394	traE	type IV conjugative transfer system protein TraE
DOWN	PVE_r2g0888	-7.12226	traL	type IV conjugative transfer system protein TraL
DOWN	PVE_r1g2097	-2.05983	arnT2	Undecaprenyl phosphate-alpha-4-amino-4-deoxy-L-arabinose arabinosyl transferase 2

## Sheet: DATA4.DE_SiltvsAM-1H
DATA 4.	Complete list of differentially expressed genes in Silt -1H versus AM-1H (FDR<0.05)
Regulation	Gene ID	log2FC	Gene	Gene function
UP	PVE_r1g3425	2.56734		(2Fe-2S)-binding protein
UP	PVE_r1g0716	2.54227	glxR	2-hydroxy-3-oxopropionate reductase
UP	PVE_r1g2547	2.40705	dmpD	2-hydroxymuconate semialdehyde hydrolase
UP	PVE_r1g1441	2.43734		2-methylcitrate dehydratase
UP	PVE_r1g2133	3.12979	bkdA1	2-oxoisovalerate dehydrogenase subunit alpha
UP	PVE_r1g2132	3.16027	bkdA2	2-oxoisovalerate dehydrogenase subunit beta
UP	PVE_r1g2143	2.99552		2-phenylethanol ABC transporter ATP-binding protein
UP	PVE_r1g5236	4.09707	aroQ2	3-dehydroquinate dehydratase 2
UP	PVE_r1g2548	2.57502	scu	3-hydroxyacyl-CoA dehydrogenase type-2
UP	PVE_r1g1166	3.06622	fabG	3-oxoacyl-[acyl-carrier-protein] reductase FabG
UP	PVE_r1g2367	2.16373		3-oxoacyl-ACP reductase
UP	PVE_r1g1438	3.17302	catI	3-oxoadipate CoA-transferase subunit A
UP	PVE_r1g1439	2.89396	catJ	3-oxoadipate CoA-transferase subunit B
UP	PVE_r1g2974	3.14303	hpd	4-hydroxyphenylpyruvate dioxygenase
UP	PVE_r1g5239	4.18704		4-hydroxyphenylpyruvate dioxygenase
UP	PVE_r1g2693	2.93905		5-dehydro-2-deoxygluconokinase
UP	PVE_r1g3363	2.93357		ABC transporter permease
UP	PVE_r1g4391	2.61333	atoB	Acetyl-CoA acetyltransferase
UP	PVE_r1g5629	3.84577	madA	Acetyl-S-ACP:malonate ACP transferase
UP	PVE_r1g2546	2.32994		acyl-CoA dehydrogenase
UP	PVE_r1g2751	2.10455		acyl-CoA dehydrogenase
UP	PVE_r1g3719	2.46767		acyl-CoA dehydrogenase
UP	PVE_r1g3860	3.19569	alkJ	Alcohol dehydrogenase [acceptor]
UP	PVE_r1g2157	3.41045	aldA	Aldehyde dehydrogenase
UP	PVE_r1g4702	5.30878		aldehyde dehydrogenase
UP	PVE_r1g2752	2.99815	alkB1	Alkane 1-monooxygenase 1
UP	PVE_r1g4671	3.20603		allophanate hydrolase
UP	PVE_r1g4672	3.61959		allophanate hydrolase
UP	PVE_r2g0708	2.34708	glgE	Alpha-1,4-glucan:maltose-1-phosphate maltosyltransferase
UP	PVE_r1g1201	2.10654		alpha/beta hydrolase
UP	PVE_r1g4250	2.14517		amino acid ABC transporter permease
UP	PVE_r1g2153	2.84259		amino acid ABC transporter substrate-binding protein
UP	PVE_r1g3731	2.70051		amino acid transporter LysE
UP	PVE_r1g3003	3.98028		AMP-binding protein
UP	PVE_r1g4610	4.80753		ArsR family transcriptional regulator
UP	PVE_r1g1064	3.60953		ATPase
UP	PVE_r2g0902	2.71388		ATPase
UP	PVE_r1g3500	4.12633		autotransporter adhesin
UP	PVE_r2g0027	2.51169		bacterioferritin
UP	PVE_r1g5789	2.37063		Baeyer-Villiger monooxygenase
UP	PVE_r1g4098	2.32086	pcaF	Beta-ketoadipyl-CoA thiolase
UP	PVE_r1g2155	3.44609		beta-lactamase
UP	PVE_r1g2807	2.88889		C4-dicarboxylate ABC transporter
UP	PVE_r1g1953	2.15258		C4-dicarboxylate ABC transporter permease
UP	PVE_r1g2806	3.42015	dctP	C4-dicarboxylate-binding periplasmic protein
UP	PVE_r1g3473	3.47342		carboxylate--amine ligase
UP	PVE_r1g2384	3.6076		carnitine dehydratase
UP	PVE_r1g1440	2.31162		chemotaxis protein CheY
UP	PVE_r1g1880	2.71319		chemotaxis sensory transducer
UP	PVE_r1g1319	2.86867		chromosome partitioning protein ParA
UP	PVE_r2g0324	2.13477		CoA transferase
UP	PVE_r1g0740	2.41813		cold-shock protein
UP	PVE_r1g1790	3.98018		Conserved hypothetical protein
UP	PVE_r1g2131	2.38669		Conserved hypothetical protein
UP	PVE_r1g3365	2.45616		Conserved hypothetical protein
UP	PVE_r1g5225	2.18633		Conserved hypothetical protein
UP	PVE_r1g4555	3.8186		Conserved hypothetical secreted protein
UP	PVE_r1g4667	3.95955		Conserved hypothetical secreted protein
UP	PVE_r1g6093	6.00279	copC	Copper resistance protein C
UP	PVE_r2g0903	6.39147		copper resistance protein C
UP	PVE_r1g6092	3.75289	copD	Copper resistance protein D
UP	PVE_r2g0904	3.86652	copD	Copper resistance protein D
UP	PVE_r1g0681	3.29897	copA	Copper-exporting P-type ATPase A
UP	PVE_r1g2749	2.02947	actP	Copper-transporting P-type ATPase
UP	PVE_r1g4394	5.88791		cupin
UP	PVE_r1g4971	2.04424		cytochrome B559 subunit alpha
UP	PVE_r1g2152	3.10317		cytochrome C
UP	PVE_r1g5896	2.76163	dadA	D-amino acid dehydrogenase
UP	PVE_r1g3931	2.10705		diguanylate cyclase
UP	PVE_r1g5475	2.27465	greAB	elongation factor GreAB
UP	PVE_r1g0957	2.00116		endonuclease
UP	PVE_r1g4864	2.52192		endonuclease DDE
UP	PVE_r1g4523	2.71118		enoyl-CoA hydratase
UP	PVE_r1g3360	3.05686		extradiol ring-cleavage dioxygenase
UP	PVE_r1g4987	7.2868	hmp	Flavohemoprotein
UP	PVE_r1g1848	2.49603	FAH	Fumarylacetoacetase
UP	PVE_r1g1292	3.05733	prr	Gamma-aminobutyraldehyde dehydrogenase
UP	PVE_r1g4677	2.01578	gnuT	Gluconate permease
UP	PVE_r1g1681	2.0522		glycine cleavage system protein R
UP	PVE_r1g2694	2.20551		glycoside hydrolase
UP	PVE_r1g2294	2.34727		glycosyl hydrolase
UP	PVE_r1g1188	2.79672		glycosyl transferase family 51
UP	PVE_r2g0058	2.20414	gcl	Glyoxylate carboligase
UP	PVE_r1g2750	2.36246		GntR family transcriptional regulator
UP	PVE_r1g4379	4.23911	gbuA	Guanidinobutyrase
UP	PVE_r1g2536	2.46092	livF	High-affinity branched-chain amino acid transport ATP-binding protein LivF
UP	PVE_r1g2127	2.83534	hisM	Histidine transport system permease protein HisM
UP	PVE_r1g1095	3.66565	hmgA	Homogentisate 1,2-dioxygenase
UP	PVE_r1g3005	2.49653	hyi	Hydroxypyruvate isomerase
UP	PVE_r1g0155	2.93316		hypothetical membrane protein
UP	PVE_r1g0183	6.50189		hypothetical membrane protein
UP	PVE_r1g1212	2.06693		hypothetical membrane protein
UP	PVE_r1g1743	3.042		hypothetical membrane protein
UP	PVE_r1g2803	2.43407		hypothetical membrane protein
UP	PVE_r1g2856	3.5196		hypothetical membrane protein
UP	PVE_r1g4101	2.37869		hypothetical membrane protein
UP	PVE_r1g4192	2.82203		hypothetical membrane protein
UP	PVE_r1g4330	2.75232		hypothetical membrane protein
UP	PVE_r1g4529	3.61142		hypothetical membrane protein
UP	PVE_r1g4613	3.85897		hypothetical membrane protein
UP	PVE_r1g4624	5.81328		hypothetical membrane protein
UP	PVE_r1g0182	8.19623		hypothetical protein
UP	PVE_r1g0683	2.7665		hypothetical protein
UP	PVE_r1g0710	2.29644		hypothetical protein
UP	PVE_r1g1163	4.22177		hypothetical protein
UP	PVE_r1g1659	4.08074		hypothetical protein
UP	PVE_r1g1847	2.52335		hypothetical protein
UP	PVE_r1g2151	2.02542		hypothetical protein
UP	PVE_r1g2298	2.655		hypothetical protein
UP	PVE_r1g2446	2.25099		hypothetical protein
UP	PVE_r1g2549	2.13541		hypothetical protein
UP	PVE_r1g2550	2.49349		hypothetical protein
UP	PVE_r1g2699	4.62269		hypothetical protein
UP	PVE_r1g3004	2.57319		hypothetical protein
UP	PVE_r1g3037	3.79361		hypothetical protein
UP	PVE_r1g3147	2.07809		hypothetical protein
UP	PVE_r1g3415	2.10724		hypothetical protein
UP	PVE_r1g3499	3.70787		hypothetical protein
UP	PVE_r1g3501	2.9068		hypothetical protein
UP	PVE_r1g4199	7.12494		hypothetical protein
UP	PVE_r1g4383	2.91227		hypothetical protein
UP	PVE_r1g4395	5.87236		hypothetical protein
UP	PVE_r1g4396	4.97882		hypothetical protein
UP	PVE_r1g4397	5.65111		hypothetical protein
UP	PVE_r1g4398	5.83968		hypothetical protein
UP	PVE_r1g4454	2.42728		hypothetical protein
UP	PVE_r1g4614	3.55391		hypothetical protein
UP	PVE_r1g4625	3.65194		hypothetical protein
UP	PVE_r1g5203	2.85236		hypothetical protein
UP	PVE_r1g5210	2.71787		hypothetical protein
UP	PVE_r1g5504	2.09439		hypothetical protein
UP	PVE_r1g5744	2.9843		hypothetical protein
UP	PVE_r1g6096	8.10346		hypothetical protein
UP	PVE_r1g6099	3.34712		hypothetical protein
UP	PVE_r1g6108	4.33741		hypothetical protein
UP	PVE_r1g1167	2.15915		hypothetical secreted protein
UP	PVE_r1g3513	3.39154		hypothetical secreted protein
UP	PVE_r1g4623	5.91717		hypothetical secreted protein
UP	PVE_r1g4795	2.20514		hypothetical secreted protein
UP	PVE_r1g4508	2.67662	ydcV	Inner membrane ABC transporter permease protein YdcV
UP	PVE_r1g2386	3.75591	yohC	Inner membrane protein YohC
UP	PVE_r1g0151	2.04163		integrase
UP	PVE_r1g3995	3.48172	inhA	Isonitrile hydratase
UP	PVE_r1g2295	3.23791		Isovaleryl-CoA dehydrogenase, mitochondrial
UP	PVE_r1g4380	3.15048		ketosteroid isomerase
UP	PVE_r1g1952	3.57625		LacI family transcriptional regulator
UP	PVE_r1g3361	2.38711	bkdB	Lipoamide acyltransferase component of branched-chain alpha-keto acid dehydrogenase complex
UP	PVE_r2g0815	2.01115	Acadl	Long-chain specific acyl-CoA dehydrogenase, mitochondrial
UP	PVE_r1g0152	2.11981	lrgA	LrgA murein hydrolase regulator
UP	PVE_r1g1849	2.19704		LuxR family transcriptional regulator
UP	PVE_r1g5936	2.23537		LuxR family transcriptional regulator
UP	PVE_r1g0275	2.47221	argT	Lysine/arginine/ornithine-binding periplasmic protein
UP	PVE_r1g4897	2.68293		LysR family transcriptional regulator
UP	PVE_r2g0434	2.06284		LysR family transcriptional regulator
UP	PVE_r1g3861	3.12325		major facilitator transporter
UP	PVE_r1g5622	2.94873		malonate carrier protein
UP	PVE_r1g5627	4.34065	mdcC	Malonate decarboxylase acyl carrier protein
UP	PVE_r1g5626	3.49967		malonate decarboxylase subunit beta
UP	PVE_r1g5623	2.96683		malonate decarboxylase subunit epsilon
UP	PVE_r1g5625	3.66223		malonate decarboxylase subunit gamma
UP	PVE_r1g5621	2.81806		malonate transporter
UP	PVE_r1g4750	2.13773	malK	Maltose/maltodextrin import ATP-binding protein MalK
UP	PVE_r1g4998	2.11379		MarR family transcriptional regulator
UP	PVE_r1g0443	2.25542		membrane protein
UP	PVE_r1g1318	2.74581		membrane protein
UP	PVE_r1g2144	2.96085		membrane protein
UP	PVE_r1g3932	2.49133		membrane protein
UP	PVE_r1g4612	3.70183		membrane protein
UP	PVE_r2g0896	2.37277		membrane protein
UP	PVE_r1g4686	2.01143	merP	mercury resistance system
UP	PVE_r1g5369	2.66705		MerR family transcriptional regulator
UP	PVE_r1g2801	2.81471	meh	Mesaconyl-C(4)-CoA hydratase
UP	PVE_r1g3364	2.9159		metal-dependent hydrolase
UP	PVE_r1g2674	3.89109	mdeA	Methionine gamma-lyase
UP	PVE_r1g0235	2.10913		methyl-accepting chemotaxis protein
UP	PVE_r1g1579	2.34889	Mccc2	Methylcrotonoyl-CoA carboxylase beta chain, mitochondrial
UP	PVE_r1g5054	3.54469	ALDH6B2	Methylmalonate-semialdehyde dehydrogenase [acylating], mitochondrial
UP	PVE_r1g1165	3.12792		MFS transporter
UP	PVE_r1g2182	2.43113		molybdopterin dehydrogenase
UP	PVE_r1g2142	3.26521		multidrug ABC transporter permease
UP	PVE_r2g0905	3.27048		N-4 cytosine specific DNA methylase
UP	PVE_r1g0410	3.45434		N-formimino-L-glutamate deiminase
UP	PVE_r1g4381	2.75379		nitrate reductase
UP	PVE_r1g3869	2.60815	narJ	nitrate reductase molybdenum cofactor assembly chaperone
UP	PVE_r1g2802	2.46257	nosZ	Nitrous-oxide reductase
UP	PVE_r1g5314	2.6675	cpo	Non-heme chloroperoxidase
UP	PVE_r1g5099	6.79491		ornithine aminotransferase
UP	PVE_r1g2593	2.14492	arcB	Ornithine carbamoyltransferase, catabolic
UP	PVE_r1g3900	3.80938		peptidase
UP	PVE_r1g3901	3.92678		peptidase
UP	PVE_r1g1164	4.23846	pgdA	Peptidoglycan deacetylase
UP	PVE_r1g1096	2.49487		peptidylprolyl isomerase
UP	PVE_r1g4324	4.1351	phhA	Phenylalanine-4-hydroxylase
UP	PVE_r1g5624	3.77165	mdcG	Phosphoribosyl-dephospho-CoA transferase
UP	PVE_r1g4810	2.75073	pilZ	pilus assembly protein PilZ
UP	PVE_r1g6097	4.02474		plastocyanin
UP	PVE_r2g0897	2.96972		plastocyanin
UP	PVE_r1g1296	2.25758		poly(3-hydroxyalkanoate) granule-associated protein PhaI
UP	PVE_r1g6107	3.54491		porin
UP	PVE_r1g1744	3.10714	kdpA	Potassium-transporting ATPase A chain
UP	PVE_r1g1745	2.74476	kdpB	Potassium-transporting ATPase B chain
UP	PVE_r1g5628	3.90231	mdcB	Probable 2-(5''-triphosphoribosyl)-3'-dephosphocoenzyme-A synthase
UP	PVE_r1g2805	2.2889	dgoA	Probable 2-dehydro-3-deoxy-6-phosphogalactonate aldolase
UP	PVE_r1g5053	3.4045	hibA	Probable 3-hydroxyisobutyrate dehydrogenase, mitochondrial
UP	PVE_r1g0613	2.51139		Probable acetyl-CoA acetyltransferase
UP	PVE_r1g2804	2.13127	ctaD	Probable cytochrome c oxidase subunit 1
UP	PVE_r1g1293	2.67623		Probable methylcrotonoyl-CoA carboxylase beta chain, mitochondrial
UP	PVE_r1g4255	2.67311		Probable methylcrotonoyl-CoA carboxylase beta chain, mitochondrial
UP	PVE_r1g3867	5.25234	scoA	Probable succinyl-CoA:3-ketoacid coenzyme A transferase subunit A
UP	PVE_r1g4714	2.8091		Probable sugar-binding periplasmic protein
UP	PVE_r1g2753	2.89353	praA	protein activator of alkane oxidation PraA
UP	PVE_r1g5937	2.1496	pvdG	protein PvdG
UP	PVE_r1g2139	2.43903	pcaH	Protocatechuate 3,4-dioxygenase beta chain
UP	PVE_r1g3358	2.56503		protocatechuate 4,5-dioxygenase subunit beta
UP	PVE_r1g4719	2.69863	treP	PTS system trehalose-specific EIIBC component
UP	PVE_r1g1633	2.26279	ydcS	Putative ABC transporter periplasmic-binding protein YdcS
UP	PVE_r1g5268	3.0146	aidB	Putative acyl-CoA dehydrogenase AidB
UP	PVE_r1g2296	3.20483	yngI	Putative acyl-CoA synthetase YngI
UP	PVE_r1g5381	2.03231	fadA	Putative acyltransferase Rv0859
UP	PVE_r1g4528	2.03202	sadH	Putative oxidoreductase SadH
UP	PVE_r1g2700	4.01763	mocB	Putative rhizopine-binding protein
UP	PVE_r1g2701	3.41772		Putative ribose/galactose/methyl galactoside import ATP-binding protein
UP	PVE_r1g4696	2.5697	aceE	Pyruvate dehydrogenase E1 component
UP	PVE_r1g2156	3.67246	qedA	Quinoprotein ethanol dehydrogenase
UP	PVE_r1g6098	2.02551	qedA	Quinoprotein ethanol dehydrogenase
UP	PVE_r1g3445	2.33668	narG	Respiratory nitrate reductase 1 alpha chain
UP	PVE_r1g3464	2.13735	narI	Respiratory nitrate reductase 1 gamma chain
UP	PVE_r1g4384	2.40761	narY	Respiratory nitrate reductase 2 beta chain
UP	PVE_r1g4896	2.22868	mocC	Rhizopine catabolism protein MocC
UP	PVE_r1g5476	2.15443	rbsA3	Ribose import ATP-binding protein RbsA 3
UP	PVE_r1g2702	3.03586	rbsC	Ribose import permease protein RbsC ABC transporter
UP	PVE_r1g3359	2.55096		ribosomal subunit interface protein
UP	PVE_r1g0915	2.00323	hpf	Ribosome hibernation promoting factor
UP	PVE_r1g4535	2.38483		RND transporter
UP	PVE_r1g0242	2.25234		S-transferase
UP	PVE_r1g3933	2.30962		SAM-dependent methyltransferase
UP	PVE_r1g1168	2.4499		sensor histidine kinase
UP	PVE_r1g2147	2.86577		sensor histidine kinase
UP	PVE_r1g6094	3.12995	copS	Sensor protein CopS
UP	PVE_r1g5237	3.30511	aroE	Shikimate dehydrogenase (NADP(+))
UP	PVE_r1g1119	2.54493		short chain fatty acid transporter
UP	PVE_r1g4692	2.01802		short-chain dehydrogenase
UP	PVE_r1g0609	2.07202		structural protein MipA
UP	PVE_r1g3868	4.82299	lpsJ	Succinyl-CoA:3-ketoacid coenzyme A transferase subunit B
UP	PVE_r1g3461	3.13047		sugar ABC transporter substrate-binding protein
UP	PVE_r1g2154	2.98726		sulfur oxidation protein SoxZ
UP	PVE_r1g4254	3.88613	atuA	terpene utilization protein AtuA
UP	PVE_r1g1644	2.79638		TetR family transcriptional regulator
UP	PVE_r1g4102	3.0129		TetR family transcriptional regulator
UP	PVE_r1g6095	3.83862	copR	Transcriptional activator protein CopR
UP	PVE_r1g2148	3.24972	exaE	Transcriptional activator protein ExaE
UP	PVE_r1g0095	2.61685		transcriptional regulator
UP	PVE_r1g3899	3.65625		transcriptional regulator
UP	PVE_r1g5516	2.045		transcriptional regulator
UP	PVE_r2g0901	4.16949	cusR	Transcriptional regulatory protein CusR
UP	PVE_r1g4990	2.23462	treA	Trehalose-6-phosphate hydrolase
UP	PVE_r1g2808	2.15015		type VI secretion protein
UP	PVE_r1g0680	2.84642		Uncharacterized HTH-type transcriptional regulator PA4778
UP	PVE_r1g2366	2.41348	yneJ	Uncharacterized HTH-type transcriptional regulator YneJ
UP	PVE_r1g0184	6.6966		Uncharacterized protein PA5481
UP	PVE_r1g5308	2.27782	yeaG	Uncharacterized protein YeaG
UP	PVE_r1g0123	2.28647	yraR	Uncharacterized protein YraR
UP	PVE_r1g2604	3.97515	yxjC	Uncharacterized transporter YxjC
UP	PVE_r1g5212	2.27168		universal stress protein A
UP	PVE_r1g2767	2.158		UPF0229 protein PFLU_5583
UP	PVE_r1g4673	2.99607		UPF0271 protein PP_2920
UP	PVE_r1g0413	3.57383	hutU	Urocanate hydratase
UP	PVE_r1g3732	2.74272	vanB	Vanillate O-demethylase oxidoreductase
UP	PVE_r1g4611	3.68582		YeeE/YedE family protein
UP	PVE_p0027	5.94009		hypothetical protein
UP	PVE_p0029	6.20124		hypothetical protein
UP	PVE_p0031	5.88427		hypothetical protein
UP	PVE_p0032	6.75781		Conserved hypothetical protein
UP	PVE_p0033	8.12769		hypothetical protein
UP	PVE_p0034	5.60218	oprD	Porin D
UP	PVE_p0038	2.38411	hbd	3-hydroxybutyryl-CoA dehydrogenase
UP	PVE_p0039	3.5393		cytochrome C
UP	PVE_p0040	4.74121		hypothetical protein
UP	PVE_p0047	3.09707		hypothetical membrane protein
UP	PVE_p0049	2.85948	copB	Copper resistance protein B
UP	PVE_p0050	3.6442		hypothetical secreted protein
UP	PVE_p0051	3.50396	copA	Copper resistance protein A
UP	PVE_p0052	6.54244		hypothetical secreted protein
UP	PVE_p0053	5.54509	flgB	flagellar basal body rod protein FlgB
UP	PVE_p0054	2.95593		hypothetical protein
UP	PVE_p0136	2.29426		host specificity protein
UP	PVE_p0288	2.29984		HPr
DOWN	PVE_r1g0150	-2.50054		hypothetical protein
DOWN	PVE_r1g0201	-2.19697	cat1	Succinyl-CoA:coenzyme A transferase
DOWN	PVE_r1g0254	-2.72856		hypothetical protein
DOWN	PVE_r1g0255	-2.7454		hypothetical protein
DOWN	PVE_r1g0308	-2.02787	yhgF	Protein YhgF
DOWN	PVE_r1g0322	-2.18074		hypothetical secreted protein
DOWN	PVE_r1g0377	-2.0519		Probable Fe(2+)-trafficking protein
DOWN	PVE_r1g0391	-2.41045		sulfurtransferase
DOWN	PVE_r1g0392	-2.17342		glutaredoxin
DOWN	PVE_r1g0393	-2.10321	secB	Protein-export protein SecB
DOWN	PVE_r1g0394	-2.26429	trmL	tRNA (cytidine(34)-2'-O)-methyltransferase
DOWN	PVE_r1g0428	-2.12535		amino acid ABC transporter substrate-binding protein
DOWN	PVE_r1g0456	-3.72846		Conserved hypothetical protein
DOWN	PVE_r1g0485	-2.20737		glycosyl transferase
DOWN	PVE_r1g0491	-2.292		3-oxoacyl-ACP synthase
DOWN	PVE_r1g0502	-2.0551	zapA	Cell division protein ZapA
DOWN	PVE_r1g0611	-4.76633		hypothetical protein
DOWN	PVE_r1g0612	-2.30074		hypothetical protein
DOWN	PVE_r1g0635	-2.32289		hypothetical protein
DOWN	PVE_r1g0660	-2.07389	accB	Biotin carboxyl carrier protein of acetyl-CoA carboxylase
DOWN	PVE_r1g0811	-2.52579	prs	Ribose-phosphate pyrophosphokinase
DOWN	PVE_r1g0812	-2.28561	ispE	4-diphosphocytidyl-2-C-methyl-D-erythritol kinase
DOWN	PVE_r1g0842	-2.3835		Conserved hypothetical protein
DOWN	PVE_r1g0979	-2.67997		aminopeptidase
DOWN	PVE_r1g0985	-2.00099		hypothetical protein
DOWN	PVE_r1g1123	-2.05165		hypothetical protein
DOWN	PVE_r1g1141	-2.3501		Conserved hypothetical protein
DOWN	PVE_r1g1145	-2.18869	holC	DNA polymerase III subunit chi
DOWN	PVE_r1g1242	-2.51497		hypothetical protein
DOWN	PVE_r1g1377	-2.9941	frmA	S-(hydroxymethyl)glutathione dehydrogenase
DOWN	PVE_r1g1378	-3.08087	yeiG	S-formylglutathione hydrolase YeiG
DOWN	PVE_r1g1379	-2.76628	ispF	2-C-methyl-D-erythritol 2,4-cyclodiphosphate synthase
DOWN	PVE_r1g1380	-2.64901	truD	tRNA pseudouridine synthase D
DOWN	PVE_r1g1385	-2.67845		Conserved hypothetical protein
DOWN	PVE_r1g1607	-2.53631		NAD(P)H-flavin oxidoreductase
DOWN	PVE_r1g1722	-2.11285		hypothetical protein
DOWN	PVE_r1g1784	-3.14067	efp	Elongation factor P
DOWN	PVE_r1g1912	-2.5857		hypothetical protein
DOWN	PVE_r1g1966	-2.22542		hypothetical protein
DOWN	PVE_r1g1973	-2.28787		Conserved hypothetical protein
DOWN	PVE_r1g2009	-2.20372		lysozyme
DOWN	PVE_r1g2311	-2.03173	cyp18	Peptidyl-prolyl cis-trans isomerase cyp18
DOWN	PVE_r1g2369	-3.14646		Conserved hypothetical protein
DOWN	PVE_r1g2394	-2.65487		hypothetical protein
DOWN	PVE_r1g2624	-2.09653		lytic transglycosylase
DOWN	PVE_r1g2774	-2.02473		von Willebrand factor A
DOWN	PVE_r1g2959	-2.60449		hypothetical protein
DOWN	PVE_r1g3013	-3.08575		hypothetical protein
DOWN	PVE_r1g3016	-2.00006		4-amino-4-deoxy-L-arabinose-phospho-UDP flippase subunit F
DOWN	PVE_r1g3602	-2.29405		RNA polymerase sigma factor
DOWN	PVE_r1g3846	-2.24931		peptidylprolyl isomerase
DOWN	PVE_r1g3888	-2.02361		UPF0502 protein PFLU_2135
DOWN	PVE_r1g4165	-2.50082		ABC transporter
DOWN	PVE_r1g4262	-2.45195		UPF0345 protein PFLU_4399
DOWN	PVE_r1g4360	-2.16616		peptidase P60
DOWN	PVE_r1g4460	-2.85064		hypothetical protein
DOWN	PVE_r1g4574	-2.0823		hypothetical protein
DOWN	PVE_r1g4575	-2.02691		metal-binding protein
DOWN	PVE_r1g4632	-2.48078	ribH2	6,7-dimethyl-8-ribityllumazine synthase 2
DOWN	PVE_r1g4701	-2.13065		3-hydroxybutyryl-CoA dehydratase
DOWN	PVE_r1g4723	-2.0225		peptidase
DOWN	PVE_r1g4756	-2.14956	sdaA	L-serine dehydratase
DOWN	PVE_r1g4805	-2.25223		hypothetical protein
DOWN	PVE_r1g4806	-2.48267		hypothetical protein
DOWN	PVE_r1g4873	-2.8979		Conserved hypothetical protein
DOWN	PVE_r1g4876	-2.79889		hypothetical protein
DOWN	PVE_r1g4901	-2.16931		sugar ABC transporter ATPase
DOWN	PVE_r1g4933	-2.48074	yajC	preprotein translocase subunit YajC
DOWN	PVE_r1g4953	-2.93852		hypothetical protein
DOWN	PVE_r1g500	-2.26241		Conserved hypothetical protein
DOWN	PVE_r1g5071	-2.2236	ilvH	Acetolactate synthase isozyme 3 small subunit
DOWN	PVE_r1g5072	-2.64821	ilvI	Acetolactate synthase isozyme 3 large subunit
DOWN	PVE_r1g5138	-2.44714		Conserved hypothetical membrane protein
DOWN	PVE_r1g5321	-2.61559	ppa1	Inorganic pyrophosphatase 1
DOWN	PVE_r1g5353	-2.0535	nrdR	Transcriptional repressor NrdR
DOWN	PVE_r1g5398	-2.25225	rpsM	30S ribosomal protein S13
DOWN	PVE_r1g5468	-2.18281	lptD	LPS-assembly protein LptD
DOWN	PVE_r1g5471	-2.4708	rsmA	Ribosomal RNA small subunit methyltransferase A
DOWN	PVE_r1g5483	-4.17621		hypothetical protein
DOWN	PVE_r1g5652	-2.13498	metX	Homoserine O-acetyltransferase
DOWN	PVE_r1g5821	-2.12606	yjbQ	UPF0047 protein YjbQ
DOWN	PVE_r1g5875	-2.65763		hypothetical protein
DOWN	PVE_r1g5907	-2.79319		hypothetical protein
DOWN	PVE_r1g5913	-2.86774		hypothetical protein
DOWN	PVE_r1g5965	-2.0036		hypothetical protein
DOWN	PVE_r1g5971	-2.05679		membrane protein
DOWN	PVE_r1g5987	-2.44272	aspA	Aspartate ammonia-lyase
DOWN	PVE_r1g6142	-2.0985		hypothetical membrane protein
DOWN	PVE_r1g6144	-2.11898	atpI	ATP synthase protein I
DOWN	PVE_r1g6151	-2.16159	rnpA	Ribonuclease P protein component
DOWN	PVE_r2g0003	-4.81606		hypothetical protein
DOWN	PVE_r2g0032	-2.52105		serine/threonine protein phosphatase
DOWN	PVE_r2g0045	-2.2469		transposase
DOWN	PVE_r2g0082	-2.11543		hypothetical protein
DOWN	PVE_r2g0101	-2.0075		response regulator
DOWN	PVE_r2g0102	-2.41417		putative transmembrane protein
DOWN	PVE_r2g0111	-2.21135		hypothetical protein
DOWN	PVE_r2g0141	-2.00043	stiP	Cysteine protease StiP
DOWN	PVE_r2g0142	-2.32932		trehalose phosphatase
DOWN	PVE_r2g0143	-2.28874		phosphoribosyltransferase
DOWN	PVE_r2g0235	-3.67509	insG	Transposase
DOWN	PVE_r2g0272	-4.29055		Insertion element IS2A uncharacterized 48.2 kDa protein
DOWN	PVE_r2g0281	-2.44588	insC1	Transposase InsC for insertion element IS2
DOWN	PVE_r2g0282	-2.3329		Insertion element IS2A uncharacterized 48.2 kDa protein
DOWN	PVE_r2g0297	-2.16347		hypothetical protein
DOWN	PVE_r2g0364	-2.05573		IS30 family transposase
DOWN	PVE_r2g0423	-2.66478		hypothetical protein
DOWN	PVE_r2g0651	-2.10342		hypothetical protein
DOWN	PVE_r2g0692	-2.07617		Conserved hypothetical protein
DOWN	PVE_r2g0770	-2.35738		integrase
DOWN	PVE_r2g0946	-2.5021		autotransporter
DOWN	PVE_r2g0988	-2.41242		phage integrase
DOWN	PVE_r2g1010	-2.07168		hypothetical protein
DOWN	PVE_p00154	-2.42618	yhiI	Uncharacterized protein YhiI
DOWN	PVE_p0155	-2.85182		RND transporter
DOWN	PVE_p0156	-2.47812		beta-ketoacyl-ACP synthase
DOWN	PVE_p0329	-2.18345		hypothetical protein

## Sheet: DATA5.DE_ClayvsAM-1H
DATA 5.	Complete list of differentially expressed genes in Clay-1H versus AM-1H (FDR<0.05)
Regulation	Gene ID	log2FC	Gene	Gene function
UP	PVE_r1g0097	2.11471		short-chain dehydrogenase
UP	PVE_r1g0123	3.09991	dgoA	Probable 2-dehydro-3-deoxy-6-phosphogalactonate aldolase
UP	PVE_r1g0124	2.41299	dgoD	D-galactonate dehydratase
UP	PVE_r1g0145	2.60298		Gluconate 2-dehydrogenase flavoprotein
UP	PVE_r1g0148	2.83856	cynT	Carbonic anhydrase
UP	PVE_r1g0149	3.52371		SulP family inorganic anion transporter
UP	PVE_r1g0164	2.3767	katE	Catalase HPII
UP	PVE_r1g0182	5.70158		hypothetical protein
UP	PVE_r1g0183	3.83681		hypothetical membrane protein
UP	PVE_r1g0184	4.40048		Uncharacterized protein PA5481
UP	PVE_r1g0215	4.46736		taurine dioxygenase
UP	PVE_r1g0216	3.2045		nitrate ABC transporter substrate-binding protein
UP	PVE_r1g0217	2.27429	tauB	Taurine import ATP-binding protein TauB
UP	PVE_r1g0218	2.49293		ABC transporter permease
UP	PVE_r1g0242	2.60222		membrane protein
UP	PVE_r1g0243	2.34198	pgaB	Poly-beta-1,6-N-acetyl-D-glucosamine N-deacetylase
UP	PVE_r1g0244	2.03324	pgaC	Poly-beta-1,6-N-acetyl-D-glucosamine synthase
UP	PVE_r1g0245	2.11298		biofilm PGA synthesis protein PgaD
UP	PVE_r1g0270	3.9897		hypothetical protein
UP	PVE_r1g0271	2.68559	sbp	Sulfate-binding protein
UP	PVE_r1g0279	2.56213		Fis family transcriptional regulator
UP	PVE_r1g0280	2.69008	metQ	Probable D-methionine-binding lipoprotein MetQ
UP	PVE_r1g0290	2.34729	dmoA	Dimethyl-sulfide monooxygenase
UP	PVE_r1g0291	2.10943		acyl-CoA dehydrogenase
UP	PVE_r1g0292	3.86286		monooxygenase
UP	PVE_r1g0302	3.02065	tauD	Alpha-ketoglutarate-dependent taurine dioxygenase
UP	PVE_r1g0303	2.99818	tauC	Taurine transport system permease protein TauC
UP	PVE_r1g0304	3.51934	tauB	Taurine import ATP-binding protein TauB
UP	PVE_r1g0305	4.48364	tauA	Taurine-binding periplasmic protein
UP	PVE_r1g0346	2.79082		NADPH:quinone oxidoreductase
UP	PVE_r1g0347	3.57325		alpha/beta hydrolase
UP	PVE_r1g0348	4.59108		AraC family transcriptional regulator
UP	PVE_r1g0349	5.67673	OPR1	12-oxophytodienoate reductase 1
UP	PVE_r1g0401	2.18514		hypothetical protein
UP	PVE_r1g0413	2.38184	hutU	Urocanate hydratase
UP	PVE_r1g0415	2.6314		histidine ABC transporter substrate-binding protein
UP	PVE_r1g0443	2.32195		poly(3-hydroxyalkanoate) granule-associated protein PhaI
UP	PVE_r1g0613	2.30605		bacterioferritin
UP	PVE_r1g0880	2.8946		PTS fructose transporter subunit IIA
UP	PVE_r1g0882	2.11326	fruA	PTS system fructose-specific EIIBC component
UP	PVE_r1g0889	2.35537	osmV	Osmoprotectant import ATP-binding protein OsmV
UP	PVE_r1g0891	2.03609	osmX	Osmoprotectant-binding protein OsmX
UP	PVE_r1g0892	2.24719	osmY	Osmoprotectant import permease protein OsmY
UP	PVE_r1g1055	2.03974	algX	Alginate biosynthesis protein AlgX
UP	PVE_r1g1056	2.38868	algG	Poly(beta-D-mannuronate) C5 epimerase
UP	PVE_r1g1057	2.21855	algE	Alginate production protein AlgE
UP	PVE_r1g1059	2.00734	alg44	Alginate biosynthesis protein Alg44
UP	PVE_r1g1061	3.20903	algD	GDP-mannose 6-dehydrogenase
UP	PVE_r1g1163	2.35421		hypothetical protein
UP	PVE_r1g1262	2.73054		hypothetical protein
UP	PVE_r1g1263	2.08637		tail protein
UP	PVE_r1g1265	2.34415		hypothetical protein
UP	PVE_r1g1266	2.49172		hypothetical protein
UP	PVE_r1g1267	2.04647		hypothetical protein
UP	PVE_r1g1270	2.17243		hypothetical protein
UP	PVE_r1g1271	2.38449		pyocin R, lytic enzyme
UP	PVE_r1g1272	2.35248		lysozyme
UP	PVE_r1g1273	2.22575	pncC	Nicotinamide-nucleotide amidohydrolase PncC
UP	PVE_r1g1318	2.54407		membrane protein
UP	PVE_r1g1319	2.21075		chromosome partitioning protein ParA
UP	PVE_r1g1483	2.13369		LysR family transcriptional regulator
UP	PVE_r1g1690	2.05663	argD2	Acetylornithine aminotransferase 2
UP	PVE_r1g1745	2.04602	kdpB	Potassium-transporting ATPase B chain
UP	PVE_r1g1796	2.02992	deaD	ATP-dependent RNA helicase DeaD
UP	PVE_r1g1952	2.86683		LacI family transcriptional regulator
UP	PVE_r1g1953	2.29722	rbsA3	Ribose import ATP-binding protein RbsA 3
UP	PVE_r1g1976	3.44062		hypothetical protein
UP	PVE_r1g1978	2.21564		hypothetical protein
UP	PVE_r1g2015	2.40224		hypothetical protein
UP	PVE_r1g2071	3.0647		general secretion pathway protein N
UP	PVE_r1g2132	2.50307	bkdA2	2-oxoisovalerate dehydrogenase subunit beta
UP	PVE_r1g2139	2.55618		sensor histidine kinase
UP	PVE_r1g2144	2.19635		membrane protein
UP	PVE_r1g2147	2.22268		sensor histidine kinase
UP	PVE_r1g2149	2.20191		hypothetical protein
UP	PVE_r1g2150	3.4553		hypothetical protein
UP	PVE_r1g2151	3.91159	qedA	Quinoprotein ethanol dehydrogenase
UP	PVE_r1g2152	2.77548		cytochrome C
UP	PVE_r1g2153	3.13904		amino acid ABC transporter substrate-binding protein
UP	PVE_r1g2154	2.8062		sulfur oxidation protein SoxZ
UP	PVE_r1g2155	2.9372		beta-lactamase
UP	PVE_r1g2156	3.14678	qedA	Quinoprotein ethanol dehydrogenase
UP	PVE_r1g2157	3.48638	aldA	Aldehyde dehydrogenase
UP	PVE_r1g2189	2.82948		hypothetical protein
UP	PVE_r1g2220	2.45722		Conserved hypothetical protein
UP	PVE_r1g2225	2.08421		hypothetical protein
UP	PVE_r1g2344	2.15871	nuoM	NADH-quinone oxidoreductase subunit M
UP	PVE_r1g2348	2.4411	nuoI	NADH-quinone oxidoreductase subunit I
UP	PVE_r1g2592	2.30557		ABC transporter substrate-binding protein
UP	PVE_r1g2593	2.14061		amino acid ABC transporter permease
UP	PVE_r1g2594	2.09642		ABC transporter permease
UP	PVE_r1g2595	2.20673	nocP	Nopaline permease ATP-binding protein P
UP	PVE_r1g2699	3.50877		hypothetical protein
UP	PVE_r1g2700	2.43426	mocB	Putative rhizopine-binding protein
UP	PVE_r1g2974	2.16865	hpd	4-hydroxyphenylpyruvate dioxygenase
UP	PVE_r1g2980	2.05119	nicT	Putative metabolite transport protein NicT
UP	PVE_r1g3003	2.55318		AMP-binding protein
UP	PVE_r1g3004	2.56395	scu	3-hydroxyacyl-CoA dehydrogenase type-2
UP	PVE_r1g3176	2.63505		ribose ABC transporter permease
UP	PVE_r1g3215	2.27872		Putative quercetin 2,3-dioxygenase PA1210
UP	PVE_r1g3358	2.45068		(2Fe-2S)-binding protein
UP	PVE_r1g3360	2.3624		extradiol ring-cleavage dioxygenase
UP	PVE_r1g3363	2.40087		ABC transporter permease
UP	PVE_r1g3364	2.65649		metal-dependent hydrolase
UP	PVE_r1g3365	3.14527	livF	High-affinity branched-chain amino acid transport ATP-binding protein LivF
UP	PVE_r1g3446	2.16314		hypothetical protein
UP	PVE_r1g3485	2.15518		AP endonuclease
UP	PVE_r1g3486	2.25014	kdgK	2-dehydro-3-deoxygluconokinase
UP	PVE_r1g3499	2.72317		hypothetical protein
UP	PVE_r1g3500	5.12259		autotransporter adhesin
UP	PVE_r1g3501	2.97561		hypothetical protein
UP	PVE_r1g3502	2.14354		peptidase C39
UP	PVE_r1g3511	2.43663	eptC	Phosphoethanolamine transferase EptC
UP	PVE_r1g3621	2.12989		2-oxobutyrate oxidase
UP	PVE_r1g3675	5.68757	yhhW	Quercetin 2,3-dioxygenase
UP	PVE_r1g3776	2.2776	lsc	Levansucrase
UP	PVE_r1g3867	2.78089	scoA	Probable succinyl-CoA:3-ketoacid coenzyme A transferase subunit A
UP	PVE_r1g3868	2.25683	lpsJ	Succinyl-CoA:3-ketoacid coenzyme A transferase subunit B
UP	PVE_r1g3898	3.0024		sensor histidine kinase
UP	PVE_r1g3899	4.15448		transcriptional regulator
UP	PVE_r1g3900	3.9771		peptidase
UP	PVE_r1g3901	3.98802		peptidase
UP	PVE_r1g4010	2.10571		hypothetical protein
UP	PVE_r1g4011	4.61371	msuE	FMN reductase (NADPH)
UP	PVE_r1g4102	2.21131		TetR family transcriptional regulator
UP	PVE_r1g4186	2.14435		asparagine synthase
UP	PVE_r1g4199	4.40173		hypothetical protein
UP	PVE_r1g4379	4.36653	gbuA	Guanidinobutyrase
UP	PVE_r1g4380	4.49308		ketosteroid isomerase
UP	PVE_r1g4381	2.46091		nitrate reductase
UP	PVE_r1g4454	2.07702		molybdopterin dehydrogenase
UP	PVE_r1g4555	2.24039		Conserved hypothetical secreted protein
UP	PVE_r1g4585	2.39323	dctA	C4-dicarboxylate transport protein
UP	PVE_r1g4610	2.12511		ArsR family transcriptional regulator
UP	PVE_r1g4623	3.98375		hypothetical secreted protein
UP	PVE_r1g4624	3.19809		hypothetical membrane protein
UP	PVE_r1g4667	4.54347		Conserved hypothetical secreted protein
UP	PVE_r1g4686	2.79077	gnuT	Gluconate permease
UP	PVE_r1g4687	3.47075		gluconokinase
UP	PVE_r1g4696	2.20228		hypothetical protein
UP	PVE_r1g4702	4.53998		aldehyde dehydrogenase
UP	PVE_r1g4706	2.49655	pgl	6-phosphogluconolactonase
UP	PVE_r1g4707	2.4521	zwf	Glucose-6-phosphate 1-dehydrogenase
UP	PVE_r1g4714	2.10083		Probable sugar-binding periplasmic protein
UP	PVE_r1g4719	4.0719		amino acid transporter LysE
UP	PVE_r1g4762	2.20845		hemolysin secretion protein D
UP	PVE_r1g4817	5.70887	kgtP	Alpha-ketoglutarate permease
UP	PVE_r1g4826	2.04733	gap	Glyceraldehyde-3-phosphate dehydrogenase
UP	PVE_r1g4845	2.11294	groL	60 kDa chaperonin
UP	PVE_r1g4846	2.06589	groS	10 kDa chaperonin
UP	PVE_r1g4895	2.04598		maltoporin
UP	PVE_r1g4896	2.55735	treA	Trehalose-6-phosphate hydrolase
UP	PVE_r1g4897	2.76684	treP	PTS system trehalose-specific EIIBC component
UP	PVE_r1g4987	5.98261	hmp	Flavohemoprotein
UP	PVE_r1g4998	2.03716	lrgA	LrgA murein hydrolase regulator
UP	PVE_r1g5054	2.91461	ALDH6B2	Methylmalonate-semialdehyde dehydrogenase [acylating], mitochondrial
UP	PVE_r1g5099	5.02319		ornithine aminotransferase
UP	PVE_r1g5120	2.14833	grpE	Protein GrpE
UP	PVE_r1g5128	3.3022	glcA	Glycolate permease GlcA
UP	PVE_r1g5129	4.09396		Fe-S oxidoreductase
UP	PVE_r1g5130	3.84743		(Fe-S)-binding protein
UP	PVE_r1g5131	2.96026		hypothetical protein
UP	PVE_r1g5132	3.09072		4Fe-4S ferredoxin
UP	PVE_r1g5133	2.01136		hypothetical secreted protein
UP	PVE_r1g5236	2.32843	aroQ2	3-dehydroquinate dehydratase 2
UP	PVE_r1g5294	2.15575	mrdB	Rod shape-determining protein RodA
UP	PVE_r1g5300	3.10359		Putative 3-methyladenine DNA glycosylase
UP	PVE_r1g5396	2.08577	rpsD	30S ribosomal protein S4
UP	PVE_r1g5402	2.38443	rpsE	30S ribosomal protein S5
UP	PVE_r1g5407	2.46723	rplE	50S ribosomal protein L5
UP	PVE_r1g5408	2.4892	rplX	50S ribosomal protein L24
UP	PVE_r1g5410	3.12536	rpsQ	30S ribosomal protein S17
UP	PVE_r1g5412	2.5867	rplP	50S ribosomal protein L16
UP	PVE_r1g5421	3.15676	tuf	Elongation factor Tu
UP	PVE_r1g5422	2.28419	fusA	Elongation factor G
UP	PVE_r1g5425	3.02619	rpoC	DNA-directed RNA polymerase subunit beta'
UP	PVE_r1g5426	2.48114	rpoB	DNA-directed RNA polymerase subunit beta
UP	PVE_r1g5427	2.47948		Conserved hypothetical protein
UP	PVE_r1g5494	2.16032	pqqB	Coenzyme PQQ synthesis protein B
UP	PVE_r1g5510	2.40533	bioB	Biotin synthase
UP	PVE_r1g5685	2.24179	ydjN	Uncharacterized symporter YdjN
UP	PVE_r1g5708	2.63544		DNA-binding protein
UP	PVE_r1g5733	3.24758	ssuB2	Aliphatic sulfonates import ATP-binding protein SsuB 2
UP	PVE_r1g5735	2.17355	ssuD	Alkanesulfonate monooxygenase
UP	PVE_r1g5736	3.3012	ssuA	Putative aliphatic sulfonates-binding protein
UP	PVE_r1g5737	3.66625	ssuE	FMN reductase (NADPH)
UP	PVE_r1g5738	3.30231		Peroxiredoxin-like protein DDB_G0282517, mitochondrial
UP	PVE_r1g5744	2.06893		hypothetical protein
UP	PVE_r1g5936	2.42514		hypothetical protein
UP	PVE_r1g5940	2.40268		serine/threonine protein kinase
UP	PVE_r1g5941	2.69404		PppA
UP	PVE_r1g5942	2.43501	impM	type VI secretion system protein ImpM
UP	PVE_r1g5974	2.2648	phoU	Phosphate-specific transport system accessory protein PhoU homolog
UP	PVE_r1g5978	2.7933	pstS	Phosphate-binding protein PstS
UP	PVE_r1g6136	2.60823	atpC	ATP synthase epsilon chain
UP	PVE_r1g6137	2.34202	atpD	ATP synthase subunit beta
UP	PVE_r2g0708	3.80409		glycosyl hydrolase
UP	PVE_r2g0710	2.34761		Conserved hypothetical protein
UP	PVE_r2g0711	3.51882	dmpB	Metapyrocatechase
UP	PVE_r2g0712	2.6063	dmpC	2-hydroxymuconic semialdehyde dehydrogenase
UP	PVE_r2g0713	2.95199	dmpD	2-hydroxymuconic semialdehyde dehydrogenase
UP	PVE_r2g0714	2.0254	dmpE	2-hydroxypent-2,4-dienoate hydratase
UP	PVE_r2g0715	2.52602	dmpF	Acetaldehyde dehydrogenase
UP	PVE_r2g0716	2.3436	dmpG	4-hydroxy-2-oxovalerate aldolase
UP	PVE_r2g0740	2.26257	ipbAb	Isopropylbenzene dioxygenase, iron-sulfur protein, small subunit
UP	PVE_r2g0741	2.11103	ipbAc	Isopropylbenzene dioxygenase, ferredoxin subunit
UP	PVE_r2g0844	2.23472	nahK	4-oxalocrotonate decarboxylase
UP	PVE_r2g0847	2.19629		ATP:cob(I)alamin adenosyltransferase
UP	PVE_p0050	2.10792		hypothetical secreted protein
UP	PVE_p0151	4.09352		hypothetical secreted protein
UP	PVE_p0152	3.1189	yhhJ	Inner membrane transport permease YhhJ
UP	PVE_p0274	2.72506		phosphoesterase
UP	PVE_p0275	4.2623		sulfatase
UP	PVE_p0288	5.1786		SAM-dependent methyltransferase
UP	PVE_p0289	5.00082	inaA	InaA protein
UP	PVE_p0290	5.75706		Conserved hypothetical membrane protein
UP	PVE_p0291	3.58225		mobile element
DOWN	PVE_r1g0394	-2.25836	trmL	tRNA (cytidine(34)-2'-O)-methyltransferase
DOWN	PVE_r1g0611	-5.34741		hypothetical protein
DOWN	PVE_r1g0612	-3.34642		hypothetical protein
DOWN	PVE_r1g0614	-2.10305	Lipase	alpha beta hydrolase
DOWN	PVE_r1g0629	-2.2374		amino acid ABC transporter permease
DOWN	PVE_r1g0985	-2.1597		hypothetical protein
DOWN	PVE_r1g1031	-2.34923		Fe-S oxidoreductase
DOWN	PVE_r1g1040	-2.57484		hypothetical membrane protein
DOWN	PVE_r1g1111	-2.57789		hypothetical protein
DOWN	PVE_r1g1198	-2.03504		ATPase
DOWN	PVE_r1g1242	-2.26636		hypothetical protein
DOWN	PVE_r1g2059	-2.10165		hypothetical membrane protein
DOWN	PVE_r1g2116	-2.09386		ABC transporter permease
DOWN	PVE_r1g2232	-2.3412		hypothetical protein
DOWN	PVE_r1g2369	-2.09398		Conserved hypothetical protein
DOWN	PVE_r1g2511	-2.35534	cysG	Siroheme synthase
DOWN	PVE_r1g2513	-3.45109	nirH	Protein NirH
DOWN	PVE_r1g2514	-2.78164	nirG	Protein NirG
DOWN	PVE_r1g2553	-3.36713		hypothetical protein
DOWN	PVE_r1g2816	-2.33921		Conserved hypothetical protein
DOWN	PVE_r1g2959	-2.55781		hypothetical protein
DOWN	PVE_r1g3013	-2.48118		hypothetical protein
DOWN	PVE_r1g3130	-2.02972	arcD	Arginine/ornithine antiporter
DOWN	PVE_r1g3131	-2.51186		heat-shock protein
DOWN	PVE_r1g3132	-3.13509		hypothetical secreted protein
DOWN	PVE_r1g3207	-2.13773		LuxR family transcriptional regulator
DOWN	PVE_r1g3890	-2.09966		hypothetical secreted protein
DOWN	PVE_r1g4014	-2.4749		antibiotic biosynthesis monooxygenase
DOWN	PVE_r1g4200	-2.08495		LuxR family transcriptional regulator
DOWN	PVE_r1g4272	-2.12134		cobyric acid synthase
DOWN	PVE_r1g4274	-2.28372		flagellar motor protein
DOWN	PVE_r1g4280	-2.26866		cobyrinic acid a,c-diamide synthase
DOWN	PVE_r1g4289	-2.44685	flhR	flagellar biosynthesis protein FliR
DOWN	PVE_r1g4290	-2.42402		Conserved hypothetical membrane protein
DOWN	PVE_r1g4293	-2.67228	fliN	Flagellar motor switch protein FliN
DOWN	PVE_r1g4300	-2.48937		flagellar biosynthesis chaperone
DOWN	PVE_r1g4301	-2.73635	fliI	Flagellum-specific ATP synthase
DOWN	PVE_r1g4302	-2.33942	fliH	flagellar assembly protein FliH
DOWN	PVE_r1g4315	-2.03026	flgL	flagellar hook-associated protein FlgL
DOWN	PVE_r1g4316	-2.26037	fligK	flagellar hook-associated protein FlgK
DOWN	PVE_r1g4317	-2.93014	flgJ	Peptidoglycan hydrolase FlgJ
DOWN	PVE_r1g4318	-2.90735	flgI	Flagellar P-ring protein
DOWN	PVE_r1g4319	-2.50015	flgH	Flagellar L-ring protein
DOWN	PVE_r1g4320	-2.23179	flgG	Flagellar basal-body rod protein FlgG
DOWN	PVE_r1g4321	-2.24261	flgG	flagellar basal body rod protein FlgF
DOWN	PVE_r1g4395	-2.03509		hypothetical protein
DOWN	PVE_r1g4422	-2.14606		hypothetical membrane protein
DOWN	PVE_r1g4601	-2.15724	flgA	flagellar basal body P-ring biosynthesis protein FlgA
DOWN	PVE_r1g4756	-2.07379	sdaA	L-serine dehydratase
DOWN	PVE_r1g5374	-2.12539		mobile_element
DOWN	PVE_r1g5503	-2.22118		diguanylate cyclase
DOWN	PVE_r1g5913	-3.1393		hypothetical protein
DOWN	PVE_r1g6100	-3.68279		Conserved hypothetical secreted protein
DOWN	PVE_r2g0003	-4.55506		hypothetical protein
DOWN	PVE_r2g0015	-2.05505		Conserved hypothetical protein
DOWN	PVE_r2g0205	-2.07716		hypothetical protein
DOWN	PVE_r2g0272	-3.22075		Insertion element IS2A uncharacterized 48.2 kDa protein
DOWN	PVE_r2g0281	-5.90407	insC1	Transposase InsC for insertion element IS2
DOWN	PVE_r2g0310	-6.06184		transposase
DOWN	PVE_r2g0486	-2.19841		hypothetical protein
DOWN	PVE_r2g0495	-2.60393		hypothetical protein
DOWN	PVE_r2g0575	-2.59294		hypothetical protein
DOWN	PVE_r2g0601	-2.35087		hypothetical protein
DOWN	PVE_r2g0654	-2.85962		membrane protein
DOWN	PVE_r2g0743	-3.21154	insH5	Transposase InsH for insertion sequence element IS5Y
DOWN	PVE_r2g0876	-3.29118		transposase
DOWN	PVE_p0121	-2.29326		hypothetical protein
DOWN	PVE_p0167	-2.96132		hypothetical protein
DOWN	PVE_p0260	-2.0984		hypothetical protein

## Sheet: DATA6.GO_UP_SandvsAS-1h
DATA 6.	Enriched GO terms among the significantly differentially upregulated genes in Sand versus AM after 1h contact
Sand versus AM- up
GO ID	Biological process	FDR	p-Value	No Test	No Reference	Total tes set	Non Annot Reference	TestSet Sequences
GO:0043640	benzoate catabolic process via hydroxylation	0.000129922	1.38722e-06	5	1	309	4375	PVE_r2g0716, PVE_r2g0713, PVE_r2g0711, PVE_r2g0712, PVE_r2g0717
GO:0034219	carbohydrate transmembrane transport	0.0474823	0.00206202	5	15	309	4361	PVE_r1g2701, PVE_r1g4893, PVE_r1g3689, PVE_r1g3687, PVE_r1g4897
GO:0044275	cellular carbohydrate catabolic process	0.00844349	0.000307216	4	4	309	4372	PVE_r1g2695, PVE_r1g4896, PVE_r1g2866, PVE_r1g2697
GO:1901616	organic hydroxy compound catabolic process	0.0380647	0.00160837	5	14	309	4362	PVE_r2g0715, PVE_r1g2695, PVE_r2g0716, PVE_r1g2697, PVE_r2g0718
GO:1901565	organonitrogen compound catabolic process	0.0473095	0.00202676	10	62	309	4314	PVE_r1g5896, PVE_r1g0451, PVE_r1g3332, PVE_r1g1095, PVE_r1g1161, PVE_r1g3130, PVE_r1g5053, PVE_r1g0413, PVE_r1g2974, PVE_r1g2367
GO:0018189	pyrroloquinoline quinone biosynthetic process	0.00281599	7.10607e-05	4	2	309	4374	PVE_r1g5497, PVE_r1g5496, PVE_r1g5495, PVE_r1g5494
GO:0006355	regulation of transcription DNA-templated	0.00730719	0.000247112	9	502	309	3874	PVE_r1g4610, PVE_r1g5225, PVE_r1g4102, PVE_r1g5212, PVE_r1g2298, PVE_r1g4384, PVE_r1g3160, PVE_r1g3899, PVE_r1g2148
GO:0055114	oxidation-reduction process	1.67233e-05	8.83271e-08	63	621	309	3755	PVE_r1g2750, PVE_r1g2552, PVE_r1g2156, PVE_r1g3215, PVE_r1g3004, PVE_r1g4455, PVE_r1g0164, PVE_r1g5268, PVE_r1g4011, PVE_r1g4098, PVE_r1g0687, PVE_r1g2151, PVE_r1g0206, PVE_r1g2367, PVE_r2g0739, PVE_r1g2636, PVE_r1g2876, PVE_r1g5504, PVE_r1g1226, PVE_r2g0715, PVE_r1g5896, PVE_r1g2344, PVE_r2g0711, PVE_r1g1095, PVE_r2g0712, PVE_r1g5132, PVE_r1g5495, PVE_r1g5054, PVE_r1g5053, PVE_r1g5130, PVE_r1g25…
GO:0006807	nitrogen compound metabolic process	3.82263e-06	1.57033e-08	47	1742	309	3755	PVE_r1g4610, PVE_p0047, PVE_r1g5225, PVE_r1g2550, PVE_r1g2551, PVE_r1g5421, PVE_r1g2298, PVE_r1g1161, PVE_r1g4097, PVE_r1g3160, PVE_r1g4095, PVE_r1g2974, PVE_r1g3502, PVE_r1g3767, PVE_r1g2139, PVE_r1g4734, PVE_r1g5425, PVE_r1g3333, PVE_r1g5237, PVE_r1g5896, PVE_r1g0450, PVE_r1g5236, PVE_r1g5730, PVE_r1g4102, PVE_r1g0451, PVE_r1g3332, PVE_r1g5410, PVE_r1g5212, PVE_r1g4188, PVE_r1g5497, PVE_r1g5475…
GO:0016070	RNA metabolic process	0.00105975	2.17672e-05	11	628	309	3748	PVE_r1g4610, PVE_r1g5225, PVE_r1g4102, PVE_r1g5212, PVE_r1g2298, PVE_r1g4384, PVE_r1g3160, PVE_r1g4095, PVE_r1g3899, PVE_r1g5425, PVE_r1g2148
GO:0010467	gene expression	0.00281433	6.75747e-05	14	686	309	3960	PVE_r1g4610, PVE_r1g5225, PVE_r1g4102, PVE_r1g5421, PVE_r1g5410, PVE_r1g5212, PVE_r1g2298, PVE_r1g4384, PVE_r1g3160, PVE_r1g4095, PVE_r1g858, PVE_r1g3899, PVE_r1g5425, PVE_r1g2148

## Sheet: DATA7.GO_UP_SiltvsAS-1h
DATA 7.	Enriched GO terms among the significantly differentially expressed upregulated genes in Silt versus glass beads (AM) after 1h contact
Silt versus AM- up
GO ID	Biological process	FDR	p-Value	No Test	No Reference	Total test set	No Annot Reference	TestSet, Sequences
GO:0044271	cellular nitrogen compound biosynthetic process	0.00195914	1.83957e-05	16	838	287	3554	PVE_r1g4610, PVE_r1g680, PVE_r1g2366, PVE_r1g5225, PVE_r1g4102, PVE_r1g1681, PVE_r2g901, PVE_r1g5212, PVE_r1g2298, PVE_r1g4990, PVE_r1g4384, PVE_r1g235, PVE_r1g4508, PVE_r1g3899, PVE_r1g1644, PVE_r1g2148
GO:0006259	DNA metabolic process	0.0330928	0.000543779	3	312	287	4080	PVE_r1g5381, PVE_r1g5300, PVE_r2g905
GO:1901566	organonitrogen compound biosynthetic process	0.00699635	7.96241e-05	5	439	287	3953	PVE_r1g5237, PVE_r1g5236, PVE_r1g1188, PVE_r1g5212, PVE_r1g4750
GO:0006559	L-phenylalanine catabolic process	0.00699635	8.62226e-05	3	0	287	4392	PVE_r1g4324, PVE_r1g1095, PVE_r1g2974
GO:0018130	heterocycle biosynthetic process	0.0227362	0.000329338	16	748	287	3644	PVE_r1g4610, PVE_r1g680, PVE_r1g2366, PVE_r1g5225, PVE_r1g4102, PVE_r1g1681, PVE_r2g901, PVE_r1g5212, PVE_r1g2298, PVE_r1g4990, PVE_r1g4384, PVE_r1g235, PVE_r1g4508, PVE_r1g3899, PVE_r1g1644, PVE_r1g2148
GO:0055114	oxidation-reduction process	0.00275068	2.90565e-05	53	631	287	3761	PVE_r1g2750, PVE_r1g2156, PVE_r1g3004, PVE_r1g4454, PVE_r1g5268, PVE_r1g3360, PVE_r1g4098, PVE_r1g2151, PVE_r1g5308, PVE_r1g5504, PVE_r1g2752, PVE_r1g5789, PVE_r1g4324, PVE_r1g0152, PVE_r1g5896, PVE_r1g1095, PVE_r1g1292, PVE_r1g5054, PVE_r1g5053, PVE_r1g0915, PVE_r1g2749, PVE_r1g2549, PVE_r1g2547, PVE_r1g3359, PVE_r1g2546, PVE_r1g3358, PVE_r1g5369, PVE_r1g1167, PVE_r1g2132, PVE_r1g1441, PVE_r1g38…
GO:0006807	nitrogen compound metabolic process	1.4748e-06	1.73099e-09	40	164	2643	2692	PVE_r2g0902, PVE_r1g4610, PVE_r1g0680, PVE_p0047, PVE_r1g5225, PVE_r1g2550, PVE_r1g1681, PVE_r2g0901, PVE_r1g1188, PVE_r1g4750, PVE_r1g2298, PVE_r1g5300, PVE_r1g4990, PVE_r1g5381, PVE_r1g1903, PVE_r1g2974, PVE_r1g2139, PVE_r1g1644, PVE_r2g0905, PVE_r1g4324, PVE_r1g5237, PVE_r1g5896, PVE_r1g2366, PVE_r1g5236, PVE_r1g4102, PVE_r1g5212, PVE_r1g5475, PVE_r1g1095, PVE_r1g4384, PVE_r1g0235, PVE_r1g1096…

## Sheet: DATA8.GO_DOWN_SiltvsAS-1h
DATA 8.	Enriched GO terms among the significantly differentially expressed downregulated genes in Silt versus glass beads (AM) after 1h contact
Silt versus AM-down
GO ID	Biological process	FDR	p-Value	No Test	No Reference	Total test set	No Annot Reference	TestSet, Sequences
GO:0043604	amide biosynthetic process	0.0290759	8.10376e-05	10	135	117	4388	PVE_r1g4873, PVE_r1g4574, PVE_r1g5398, PVE_r1g5907, PVE_r1g5483, PVE_r1g0456, PVE_r1g0842, PVE_r1g1966, PVE_r1g2369, PVE_r1g1784
GO:0043603	cellular amide metabolic process	0.0290759	8.53165e-05	11	165	117	4358	PVE_r1g4873, PVE_r1g4574, PVE_r1g5398, PVE_r1g0201, PVE_r1g5907, PVE_r1g5483, PVE_r1g0456, PVE_r1g0842, PVE_r1g1966, PVE_r1g2369, PVE_r1g1784
GO:0043043	peptide biosynthetic process	0.00826296	1.15857e-05	10	106	117	4417	PVE_r1g4873, PVE_r1g4574, PVE_r1g5398, PVE_r1g5907, PVE_r1g5483, PVE_r1g456, PVE_r1g0842, PVE_r1g1966, PVE_r1g2369, PVE_r1g1784
GO:0006518	peptide metabolic process	0.00826296	1.45475e-05	10	109	117	4414	PVE_r1g4873, PVE_r1g4574, PVE_r1g5398, PVE_r1g5907, PVE_r1g5483, PVE_r1g0456, PVE_r1g0842, PVE_r1g1966, PVE_r1g2369, PVE_r1g1784
GO:0006412	translation	0.00826296	6.61702e-06	10	99	117	4424	PVE_r1g4873, PVE_r1g4574, PVE_r1g5398, PVE_r1g5907, PVE_r1g5483, PVE_r1g0456, PVE_r1g0842, PVE_r1g1966, PVE_r1g2369, PVE_r1g1784
GO:0071704	organic substance metabolic process	0.0322775	0.000113653	49	1991	117	2532	PVE_r1g1385, PVE_r1g2311, PVE_r1g1145, PVE_r1g4574, PVE_r1g1380, PVE_r1g0201, PVE_r1g0842, PVE_r2g0364, PVE_r1g6151, PVE_r1g5907, PVE_r1g3846, PVE_r1g3602, PVE_r1g5987, PVE_r1g1784, PVE_r1g0394, PVE_r1g5652, PVE_r2g0235, PVE_r2g0272, PVE_r2g0281, PVE_r2g0282, PVE_r1g6142, PVE_r1g2624, PVE_r1g1378, PVE_r1g1377, PVE_r1g1379, PVE_r1g4632, PVE_r1g4873, PVE_r2g0988, PVE_r10g660, PVE_r2g0423, PVE_r1g54…

## Sheet: DATA9. GO_UP_ClayvsAS-1H
DATA 9.	Enriched GO terms among the significantly differentially expressed upregulated genes in Clay versus glass beads (AM) after 1h contact
Clay versus AM- up
GO ID	Biological process	FDR	p-Value	No Test	No Reference	Total test set	Non Annot Reference	TestSet, Sequences
GO:0043640	benzoate catabolic process via hydroxylation	0.00680049	1.59636e-05	4	2	217	4443	PVE_r2g0716, PVE_r2g0713, PVE_r2g0711, PVE_r2g0712
GO:0008643	carbohydrate transport	0.012756	7.48594e-05	7	26	217	4419	PVE_r1g4686, PVE_r1g4895, PVE_r1g0880, PVE_r1g4585, PVE_r1g0882, PVE_r1g3176, PVE_r1g4897
GO:0008643	DNA metabolic process	0.0459634	0.000431581	1	314	217	4131	PVE_r1g5300
GO:0006807	nitrogen compound metabolic process	0.013154	8.49143e-05	36	1753	217	2692	PVE_r1g4610, PVE_r1g5402, PVE_r1g1483, PVE_r1g5940, PVE_r1g5422, PVE_r1g3485, PVE_r1g5421, PVE_r1g5300, PVE_r1g0124, PVE_r1g5408, PVE_r1g5407, PVE_r1g6136, PVE_r1g2974, PVE_r1g3502, PVE_r1g6137, PVE_r1g5427, PVE_r1g2139, PVE_r1g5426, PVE_r1g5425, PVE_r1g5412, PVE_r1g5236, PVE_r1g4102, PVE_r1g5510, PVE_r1g2220, PVE_r1g5410, PVE_r1g1271, PVE_r1g1690, PVE_r1g4186, PVE_r1g5396, PVE_r1g0279, PVE_r1g54…

## Sheet: DATA10. GO_DOWN_ClayvsAS-1H
DATA 9.	Enriched GO terms among the significantly differentially expressed downregulated genes in Clay versus glass beads (AM) after 1h contact
Clay versus AM- down
GO ID	Biological process	FDR	p-Value	No Test	No Reference	Total test set	Non Annot Reference	Non, Annot, Reference
GO:0071973	bacterial-type flagellum-dependent cell motility	1.90271e-13	4.04069e-16	10	14	69	4546	PVE_r1g4301, PVE_r1g4300, PVE_r1g4321, PVE_r1g4320, PVE_r1g4293, PVE_r1g4319, PVE_r1g4318, PVE_r1g4317, PVE_r1g4316, PVE_r1g4315
GO:0044781	bacterial-type flagellum organization	9.12902e-08	4.28592e-10	6	30	69	4552	PVE_r1g4301, PVE_r1g4289, PVE_r1g4320, PVE_r1g4317, PVE_r1g4290, PVE_r1g4316
GO:0051179	localization	0.00784063	6.63691e-05	17	826	69	3734	PVE_r1g4301, PVE_r1g4422, PVE_r1g4300, PVE_r1g4289, PVE_r1g4321, PVE_r1g4320, PVE_r1g4274, PVE_r1g3130, PVE_r1g4293, PVE_r1g4290, PVE_r1g0629, PVE_r1g4319, PVE_r1g4318, PVE_r1g4317, PVE_r1g2116, PVE_r1g4316, PVE_r1g4315

[truncated: 24 more sheets: DATA11.ANOVA_SoilsvsControls, DATA12.DE_JONvsAM-1H, DATA13.common_JON&SOIL-1H, DATA14.Unique_JON-1H, DATA15.GO_UP_JonvsAS-1H, DATA16.GO_DOWN_JonvsAS-1H, DATA17.Common_DE_EXPO, DATA18.GO_UP_LQ-EXPO, DATA19.GO-DOWN-LQ-EXPO, DATA20.GO_UP_SILT-EXPO, DATA21.GO_DOWN_SILT-EXPO, DATA22.GO_UP_JN-EXPO, DATA23.GO_DOWN_JN-EXPO, DATA24.DE_SILTEXPOvsSILT-1H, DATA25.DE_JNEXPOvsJN-1H, DATA26_Common_AS_SILT_STAT, DATA27.DE-ONLY-SILT-STAT, DATA28.DE_ONLY_AM-STAT, DATA29.GO_UP_SILT-STAT, DATA30. GO_DOWN_SILT-STAT …]
